# Supplementary material for: Understanding health-related quality of life of informal carers in amyotrophic lateral sclerosis: a scoping review and conceptual framework
Source: Health Qual Life Outcomes. 2025 Sep 29;23:90. doi: 10.1186/s12955-025-02427-2 (PMC12482542; doi:10.1186/s12955-025-02427-2)
Supplement: Supplementary file 5 — Supplementary Material 5. [file 12955_2025_2427_MOESM5_ESM.xlsx]

## Sheet: Articles
	ARTICLES											ALS CARERS				ALS PATIENTS
	#	Saved As	Author	Year	Title	Country	# of Eligible PROMs	Methodology	Observational or Interventional	Cross-sectional or Longitudinal	Method	Sample Size	Mean Age (SD)	Gender (% F)	Relationship to Care Recipient	Sample Size	Mean Age (SD)	Gender (% F)	ALS Subtype (ALS/ PLS/ PMA)	Cog/ Behavioural Impairments (Y/N)	ALS-FRS Mean Score (0-48) +/- SD	NIV	Tracheostomy	IV	Gastrostomy
	1	1#	M. Yamamoto; K. Tsukasaki; K. Kyota	2024	Relationship Between Resilience Factors and Caregiving Status of Families of Patients with Amyotrophic Lateral Sclerosis (ALS) in Japan	Japan	1	Mixed Methodology	Observational	Cross-sectional	PROM & Survey	370	62.02 (10.92)	68.1	Spouse 76.8%, Non-spouse 23.2%	370	65.10 (10.96)	38.4	NR	NR	NR	0.692	0.624	NR	NR
	2	2#	Z. Tulek; A. Ozakgul; N. Alankaya; A. Dik; A. Kaya; P. C. Unalan; A. N. Ozaydin; H. A. Idrisoglu	2023	Care burden and related factors among informal caregivers of patients with amyotrophic lateral sclerosis	Turkey	4	Quantitative	Observational	Cross-sectional	Descriptive cohort study	108	48.1 (13.4)	81.5	Spouse 61.1%, Adult Child 26.9%, Parent 5.6%, Sibling/ relative 6.5%	108	57.3 (1.2)	31.5	NR	NR	NR	0.095	NR	0.533	0.463
	3	4#	M. Sommers-Spijkerman; M. S. Kavanaugh; E. Kruitwagen-Van Reenen; A. Zwarts-Engelbert; J. M. A. Visser-Meily; A. Beelen	2023	Stigma experienced by ALS/PMA patients and their caregivers: a mixed-methods study	Netherlands	0	Mixed Methodology	Observational	Cross-sectional	Survey & Interviews	87	63 (11.3)	NR	Spouse 89.7%, Adult Child 2.3%, Parent 3.4%, Sibling 2.3%, Other 2.3%	193	64.6 (10)	27.5	Bulbar 18.1%, Spinal 77.2%, Respiratory 4.7%	NR	NR	0.28	NR	NR	0.28
	4	5#	A. Maksymowicz-Sliwinska; D. Lule; K. NieporEcki; K. Ciecwierska; A. C. Ludolph; M. Kuzma-Kozakiewicz	2023	Attitudes of caregivers towards prolonging and shortening life in advanced stages of amyotrophic lateral sclerosis	Poland/ Germany	0	Quantitative	Observational	Cross-sectional	Survey & Interviews	164	52.40 (14.59)	67.7	Spouse 65.9%, Adult Child 22%, Parents 3.7%, Siblings 3.7%, Other 4.9%	164	59.26 (12.58)	41.46	NR	ECAS Behavioural Scale Mean Score (0-10) 0.55 (+/-0.99)	34.07 +/- 7.53	0.128	NR	0.006	PEG 6.7%
	5	6#	A. Maksymowicz-Sliwinska; D. Lule; K. NieporEcki; K. Ciecwierska; A. C. Ludolph; M. Kuzma-Kozakiewicz	2023	The quality of life and depression in primary caregivers of patients with amyotrophic lateral sclerosis is affected by patient-related and culture-specific conditions	Poland/ Germany	3	Quantitative	Observational	Cross-sectional	PROM	164	52.40 (14.59)	67.7	Spouse 65.9%, Adult Child 22%, Parents 3.7%, Siblings 3.7%, Other 4.9%	164	59.26 (12.58)	41.46	NR	ECAS Behavioural Scale Mean Score (0-10) 0.55 (+/-0.99)	34.07 +/- 7.53	0.128	NR	0.006	PEG 6.7%
	6	7#	D. Gentili; G. Deiana; V. Chessa; A. Calabretta; E. Marras; C. Solinas; C. Gugliotta; A. Azara	2023	Quality of Life in Amyotrophic Lateral Sclerosis Patients and Care Burden of Caregivers in Sardinia during COVID-19 Pandemic	Italy	1	Quantitative	Observational	Cross-sectional	PROM	76	57 (13)	75	NR	66	62.3 (10.7)	33.3	NR	27.3% FTD or locked-in state	NR	NR	65.2%%	0.742	0.742
	7	8#	J. Derbyshire; J. Atkinson; Y. Dunn; J.-A. Lowe	2023	Living well: exploring experiences of carers of people with motor neurone disease attending an early-access support group	UK	0	Qualitative	Observational	Cross-sectional	Semi-structured interviews	8	NR	87.5	Spouse 75%, Daughter 25%	8	NR	NR	NR	NR	NR	NR	NR	NR	NR
	8	9#	E. Conroy; P. Kennedy; M. Heverin; O. Hardiman; M. Galvin	2023	Care, burden and self-described positive aspects of caring in amyotrophic lateral sclerosis: an exploratory, longitudinal, mixed-methods study	Ireland	3	Mixed Methodology	Observational	Longitudinal	PROMs & Interviews	73	57 (Range 32-82)	76.5	Spouse 82.4%, Daughter 17.6%	17	NR	NR	"Mainly spinal onset"	"Majority cognitively and behaviourally intact at time of first interview"	NR	NR	NR	NR	NR
	9	10#	J. A. Zauszniewski; C. J. Burant; R. J. Martin; J. S. Sweetko; E. DiFranco	2022	Caregivers' Use of Personal and Social Resourcefulness: Differences by Care Recipient Condition	USA	0	Qualitative	Observational	Cross-sectional	secondary data analysis	20	NR	NR	NR	20	NR	NR	NR	NR	NR	NR	NR	NR	NR
	10	12#	C. Poppe; M. Verwey; T. Wangmo	2022	Walking a tightrope": A grounded theory approach to informal caregiving for amyotrophic lateral sclerosis"	Switzerland	0	Qualitative	Observational	Cross-sectional	Semi-structured interviews	23	56 (Range 28-74)	78.3	Spouse 69.6%, Daughter 26.1%, Friend 4.3%	23	57 (Range 48-70)	NR	NR	NR	NR	NR	NR	NR	NR
	11	14#	F. Pagnini; D. Phillips; A. Haulman; M. Bankert; Z. Simmons; E. Langer	2022	An online non-meditative mindfulness intervention for people with ALS and their caregivers: a randomized controlled trial	USA	3	Quantitative	Interventional	Longitudinal	RCT	22	60 (10.1)	60	NR	22	38	63.1 (8.4)	UL onset (28.9%), LL onset 57.9%), bulbar onset (7.9%), respiratory onset (5.3%)	NR	39.63 +/- 9.21 (Mindfulness) 37.24 +/- 6.82 (Control)	NR	NR	NR	NR
	12	16#	L. Lian; M. Zheng; R. He; J. Lin; W. Chen; Z. Pei; X. Yao	2022	Analysing the influencing factors on caregivers' burden among amyotrophic lateral sclerosis patients in China: a cross-sectional study based on data mining	China	5	Quantitative	Observational	Cross-sectional	Cross-sectional, PROMs	57	45.32 (13.74)	66.7	NR	57	NR	NR	NR	NR	NR	NR	NR	NR	NR
	13	17#	B. J. Larsson; A. Ozanne; K. Nordin; I. Nygren	2022	Quality of life among relatives of patients with amyotrophic lateral sclerosis: A prospective and longitudinal study	Sweden	2	Quantitative	Observational	Longitudinal	Longitudinal, PROMs	33	58.1 (18)	72.7	Spouse 75.8%, Adult Child 18.2%, Parent 3%, Sibling 3%	33	NR	NR	NR	NR	NR	NR	NR	NR	NR
	14	18#	P. Kennedy; E. Conroy; M. Heverin; I. Leroi; A. Beelen; L. van den Berg; O. Hardiman; M. Galvin	2022	Burden and benefit-A mixed methods study of informal Amyotrophic Lateral Sclerosis caregivers in Ireland and the Netherlands	Ireland/ Netherlands	3	Mixed Methodology	Observational	Cross-sectional	Exploratory, PROMs & Interviews	134	Dublin 57.03 (13.75), Utrecht 65.41 (7.88)	69	Dublin: Spouse 78.9%, Adult Child 13.2%, Sibling 2.6%, Parent 2.6%, Other 2.6%; Utrecht: Spouse 89.1%, Adult Child 3.6%, Sibling 3.6%, Other 3.6%	134	NR	NR	NR	NR	NR	NR	NR	NR	NR
	15	20#	S. Giusiano; L. Peotta; B. Iazzolino; E. Mastro; M. Arcari; F. Palumbo; M. C. Torrieri; A. Bombaci; M. Grassano; S. Cabras; F. Di Pede; F. DeMattei; E. Matteoni; L. Solero; M. Daviddi; P. Salamone; G. Fuda; U. Manera; A. Canosa; A. Chio; A. Calvo; C. Moglia; R. Vasta	2022	Amyotrophic lateral sclerosis caregiver burden and patients' quality of life during COVID-19 pandemic	Italy	3	Quantitative	Observational	Longitudinal	Longitudinal, PROMs	59	Median 58.7 (IQR 49-70)	NR	Spouse 61%, Adult Child 28.8%, Sibling 8.5%, Parents 1.7%	60	Median 61.9 (IQR 54.5-70)	45	NR	NR	NR	NR	NR	NR	NR
	16	22#	E. Aust; K. Linse; S. T. Graupner; M. Joos; D. Liebscher; J. Grosskreutz; J. Prudlo; T. Meyer; R. Gunther; S. Pannasch; A. Hermann	2022	Quality of life and mental health in the locked-in-state-differences between patients with amyotrophic lateral sclerosis and their next of kin	Germany	4	Quantitative	Observational	Cross-sectional	PROMs	15	Median 56 (IQR 50.5-59)	60	Spouse 100%	15	Median 56 (IQR 52.5-61)	34	NR	0 - "Exclusion criteria: a clinically defined FTD or obvious severe cognitive impairment"	Median 1 (IQR 0-6)	NR	NR	0.733	NR
	17	25#	S. Tang; L. Li; H. Xue; S. Cao; C. Li; K. Han; B. Wang	2021	Caregiver burden and associated factors among primary caregivers of patients with ALS in home care: a cross-sectional survey study	China	4	Quantitative	Observational	Cross-sectional	PROMs	120	50.23 (8.45)	58.3	Spouse 100%	120	52.21 (5.58)	50	NR	0 - "Exclusion criteria: cognitive impairment"	NR	NR	NR	NR	NR
	18	26#	P. Schischlevskij; I. Cordts; R. Gunther; B. Stolte; D. Zeller; C. Schroter; U. Weyen; M. Regensburger; J. Wolf; I. Schneider; A. Hermann; M. Metelmann; Z. Kohl; R. A. Linker; J. C. Koch; C. Stendel; L. H. Muschen; A. Osmanovic; C. Binz; T. Klopstock; J. Dorst; A. C. Ludolph; M. Boentert; T. Hagenacker; M. Deschauer; P. Lingor; S. Petri; O. Schreiber-Katz	2021	Informal caregiving in amyotrophic lateral sclerosis (Als): A high caregiver burden and drastic consequences on caregivers' lives	Germany	3	Quantitative	Observational	Cross-sectional	PROMs	249	Median 61 (Range 18-88)	69.9	Spouse 83.1%, Family (Other) 16.1%, Friend 0.8%	249	Median 65 (Range 27-88)	35.9	NR	0 - "Patients who could not adequately repond to the questionnaire e.g. due to severe cognitive impairment were excluded"	31.39 +/- 9.52	0.213	NR	NR	0.153
	19	27#	J. Oh; J. A. Kim; M. S. Chu	2021	Family Caregiver Suffering in Caring for Patients with Amyotrophic Lateral Sclerosis in Korea	South Korea	0	Qualitative	Observational	Cross-sectional	Descriptive Phenomenological Methods	10	50.8 (12.11)	40	Spouse 50%, Adult Child 10%, Parent 20%, Sibling 20%	10	NR	NR	Bulbar 30%, Spinal 70%	NR	NR	NR	NR	NR	NR
	20	28#	M. Munan; W. Luth; S. K. Genuis; W. S. W. Johnston; E. MacIntyre	2021	Transitions in Amyotrophic Lateral Sclerosis: Patient and Caregiver Experiences	Canada	0	Qualitative	Observational	Cross-sectional	Semi-structured interviews	15	62.5 (11.7)	60	Spouse 66.7%, Adult Child 13.3%, Paid Carer 13.3%, Friend 6.7%	14	69.7 (9.3)	42.9	Bulbar 21.4%, Limb 71.6%	NR	NR	NR	NR	NR	NR
	21	31#	E. Conroy; P. Kennedy; M. Heverin; I. Leroi; E. Mayberry; A. Beelen; T. Stavroulakis; L. H. van den Berg; C. J. McDermott; O. Hardiman; M. Galvin	2021	Informal caregivers in amyotrophic lateral sclerosis: A multi-centre, exploratory study of burden and difficulties	Ireland, Netherlands, UK	3	Mixed Methodology	Observational	Cross-sectional	PROMs & Interviews	172	Dublin 57.03 (13.75), Utrecht 65.41 (7.88), Sheffield 60.01 (9.54)	Dublin 73,7, Utrecht, 61.8, Sheffield 81.6	Dublin: Spouse 78.9%, Adult Child 13.2%, Sibling 2.6%, Parent 2.6%, Other 2.6%; Utrecht: Spouse 89.1%, Adult Child 3.6%, Sibling 3.6%, Other 3.6%; Sheffield: Spouse 84.2%, Adult Child 5.3%, Parent 7.9%, Other 2.6%	172	NR	NR	NR	NR	NR	NR	NR	NR	NR
	22	34#	B. Bassola; S. Cilluffo; M. Lusignani	2021	Going inside the relationship between caregiver and care-receiver with Amyotrophic Lateral Sclerosis in Italy, a Grounded Theory study	Italy	0	Qualitative	Observational	Cross-sectional	Grounded Theory	16	Median 64 (Range 35-81)	69	NR	6	Median (Range 36-79)	33	NR	NR	NR	NR	NR	NR	NR
	23	35#	A. M. Antoniadi; M. Galvin; M. Heverin; O. Hardiman; C. Mooney	2021	Prediction of caregiver quality of life in amyotrophic lateral sclerosis using explainable machine learning	Ireland	3	Quantitative	Observational	Longitudinal	PROMs	90	NR	NR	NR	90	NR	NR	NR	NR	NR	NR	NR	NR	NR
	24	36#	M. Galvin; T. Gavin; I. Mays; M. Heverin; O. Hardiman	2020	Individual quality of life in spousal ALS patient-caregiver dyads	Ireland	3	Mixed Methodology	Observational	Longitudinal	PROMs & Interviews	28	60.7 (8.4)	67.9	Spouse 100%	28	61.8 (8.8)	32.1	Bulbar 25%, Spinal 71.4%, Respiratory 3.6%	32% cognitively impaired and 39% behaviourally impaired	NR	NR	NR	NR	NR
	25	37#	J. De Wit; A. Beelen; C. H. C. Drossaert; R. Kolijn; L. H. Van Den Berg; C. D. SchrOder; J. M. A. Visser-Meily	2020	Blended psychosocial support for partners of patients with ALS and PMA: results of a randomized controlled trial	Netherlands	10	Quantitative	Interventional	Longitudinal	RCT with waitlist control	148 (Intervention 74, Control 74)	61	64.9	NR	148	Intervention 62.3 (11), Control 62.9 (8.9)	35.8	ALS 71.6%, PMA 28.4%	NR	31.7 +/- 9.8	NR	NR	NR	NR
	26	39#	K. T. Brizzi; J. F. P. Bridges; J. Yersak; C. Balas; N. Thakur; M. Galvin; O. Hardiman; C. Heatwole; J. Ravits; Z. Simmons; L. Bruijn; J. Chan; R. Bedlack; J. D. Berry	2020	Understanding the needs of people with ALS: a national survey of patients and caregivers	USA	0	Qualitative	Observational	Cross-sectional	Survey	383	Mean age category 55-74	79	NR	620	Mean age category 55-74	42	NR	Cognitive changes reported by plwALS 19%, reported by carers 26%	NR	NR	NR	NR	NR
	27	40#	A. M. Antoniadi; M. Galvin; M. Heverin; O. Hardiman; C. Mooney	2020	Prediction of caregiver burden in amyotrophic lateral sclerosis: a machine learning approach using random forests applied to a cohort study	Ireland	3	Quantitative	Observational	Longitudinal	PROMs, Cohort Study	90	55.5 (13.2)	70	Spouse 70%, Adult Child 21%, Parent 2.2%, Sibling 4.4%, Friend 1.1%	90	64.8 (10.7)	41	ALS 87.8%, PLS 12.2%	NR	32.8 +/- 8.2	NR	NR	NR	NR
	28	44#	P. T. Thomas; M. G. Warrier; A. Sadasivan; B. Balasubramanium; V. Preethish-Kumar; S. Nashi; K. Polavarapu; G. Krishna; S. Vengalil; P. Rajaram; A. Nalini	2018	Caregiver burden and quality of life of patients with amyotrophic lateral sclerosis in India	India	1	Quantitative	Observational	Cross-sectional	Cross-sectional descriptive	30	46.16 (10.19)	NR	Spouse 73.3%, Adult Child 6.7%, Parent 16.7%, Sibling 3.3%	30	52.53 (10.5)	0.367	NR	NR	35.7 +/- 7.07	NR	NR	NR	NR
	29	45#	P. Sandstedt; S. Littorin; G. Crode Widsell; S. Johansson; K. Gottberg; C. Ytterberg; M. Olsson; L. Widen Holmqvist; M. Kierkegaard	2018	Caregiver experience, health-related quality of life and life satisfaction among informal caregivers to patients with amyotrophic lateral sclerosis: A cross-sectional study	Sweden	4	Quantitative	Observational	Cross-sectional	Cross-sectional, PROMs	49	57 (14)	69	Spouse 67%, Adult Child 26%, Parent 2%, Sinling 12%, Friend 2%	49	63 (11)	43	NR	NR	35% scored below 24	NR	NR	NR	NR
	30	47#	J. Oh; J. A. Kim	2018	Factor analysis of the Zarit Burden Interview in family caregivers of patients with amyotrophic lateral sclerosis	South Korea	1	Quantitative	Observational	Cross-sectional	Exploratory factor analysis	202	51 (14.1)	60.4	Spouse 66.3%, Adult Child 24.3%, Parent 3%, Other 5.5%	202	56.8 (10.7)	48	Bulbar 19.3%, Spinal 807%	NR	NR	0.238	NR	NR	0.228
	31	51#	M. Galvin; S. Carney; B. Corr; I. Mays; N. Pender; O. Hardiman	2018	Needs of informal caregivers across the caregiving course in amyotrophic lateral sclerosis: a qualitative analysis	Ireland	0	Qualitative	Observational	Longitudinal	Semi-structured interviews	81	54.9 (13.4)	70.4	Spouse 71.6%, Adult Child 18%, Other 6.2%	81	64.9 (10.6)	39.5	Bulbar 24.7%, Bulbar-cognitive 1.2%, Spinal 67.9%, spinal-cognitive 3.7%, respiratory 2.5%	Bulbar/ spinal-cognitive site of onset 4.9% of patients "we have not sought to explain the impact of fronto-temporal dementia and cognitive-behavioural impairment in patients, on caregiver needs"	NR	NR	NR	NR	NR
	32	52#	S. Cipolletta; G. R. Gammino; P. Francescon; A. Palmieri	2018	Mutual support groups for family caregivers of people with amyotrophic lateral sclerosis in Italy: A pilot study	Italy	0	Qualitative	Interventional	Cross-sectional	Pilot study semi-structured interviews	12	51.75 (11.44)	58.3	Spouse 50%, Adult Child 50%	12	NR	NR	NR	NR	NR	NR	NR	NR	NR
	33	54#	M. Siciliano; G. Santangelo; F. Trojsi; C. Di Somma; M. Patrone; C. Femiano; M. R. Monsurro; L. Trojano; G. Tedeschi	2017	Coping strategies and psychological distress in caregivers of patients with Amyotrophic Lateral Sclerosis (ALS)	Italy	4	Quantitative	Observational	Cross-sectional	PROMs	96	51.33 (13.59)	74	Spouse 63.5%, Adult Child 27.1%, Sibling 4.2%, Parent 1&, Other 4.2%	96	60.71 (11.66)	33.3	Bulbar 21%, Non-bulbar 79%	"In the present sample about 1/3 of patients showed cognitive deficits on ECAS and 1/3 had high behavioural scores"	27.85 +/- 8.9	0.35	NR	NR	0.01
	34	57#	S. Johnson; B. Alonso; K. Faulkner; H. Roberts; B. Monroe; L. Lehman; P. Kearney	2017	Quality of Life Perspectives of People With Amyotrophic Lateral Sclerosis and Their Caregivers	USA	1	Quantitative	Observational	Cross-sectional	PROMs	30	58 (Range 30-84)	55	NR	30	58 (Range 30-84)	55	NR	NR	NR	NR	NR	NR	NR
	35	58#	D. Geng; R. Ou; X. Miao; L. Zhao; Q. Wei; X. Chen; Y. Liang; H. Shang; R. Yang	2017	Patients' self-perceived burden, caregivers' burden and quality of life for amyotrophic lateral sclerosis patients: a cross-sectional study	China	1	Quantitative	Observational	Cross-sectional	Cross-sectional survey	81	47.52 (14.46)	60.4	Spouse 67.9%, Non-spouse 32.1%	81	52.7 (12.2)	39.5	Bulbar 14.8%, Limb 85.2%	NR	36.5 +/- 8.6	NR	NR	NR	NR
	36	59#	N. E. Garcia; J. N. Morey; E. J. Kasarskis; S. C. Segerstrom	2017	Purpose in life in ALS patient-caregiver dyads: A multilevel longitudinal analysis	USA	2	Quantitative	Observational	Longitudinal	Longitudinal, PROMs	110	57 (14)	71.8	Spouse 85.5%, Family other 14.5%	130	61 (11)	33.8	Bulbar 16.1%, Limb 82.3%, Other 1.6%	Exclusion criteria: dementia	NR	0.123	NR	NR	0.1
	37	60#	T. Burke; M. Galvin; M. Pinto-Grau; K. Lonergan; C. Madden; I. Mays; S. Carney; O. Hardiman; N. Pender	2017	Caregivers of patients with amyotrophic lateral sclerosis: investigating quality of life, caregiver burden, service engagement, and patient survival	Ireland	3	Quantitative	Observational	Cross-sectional	PROMs	84	NR	NR	NR	84	64.38 (10.56)	40.5	NR	"These data are specific to a cohort of patients who performed within an average range on cognitive testing" (ECAS)	Low burdened caregiver ALS patient (n=41) 33.63 +/- 8.35, High burdened caregiver ALS patient (n=43) 32.14 +/- 8.27	NR	NR	NR	NR
	38	61#	L. Tremolizzo; A. Pellegrini; E. Susani; C. Lunetta; S. C. Woolley; C. Ferrarese; I. Appollonio	2016	Behavioural But Not Cognitive Impairment Is a Determinant of Caregiver Burden in Amyotrophic Lateral Sclerosis	Italy	3	Quantitative	Observational	Cross-sectional	PROMs	84	NR	NR	NR	84	64.7 (10.3)	34	Bulbar 21%, Spinal 79%	ALSCBS, MMSE, FAB (fronal assessment battery) used. Overall prevalance = NR	30.6 +/- 9	0.45	NR	NR	0.12
	39	62#	T. Stavroulakis; W. O. Baird; S. K. Baxter; T. Walsh; P. J. Shaw; C. J. McDermott	2016	The impact of gastrostomy in motor neurone disease: challenges and benefits from a patient and carer perspective	UK	0	Qualitative	Observational	Cross-sectional	Restrospective qualitative exploration	8	NR	NR	NR	10	67.1 (Range 42-91)	70	Bulbar 70%, Limb 30%	Patients with cognitive impairment such as FTD were excluded	NR	NR	NR	NR	1
	40	63#	F. Pagnini; D. Phillips; C. M. Bosma; A. Reece; E. Langer	2016	Mindfulness as a Protective Factor for the Burden of Caregivers of Amyotrophic Lateral Sclerosis Patients	Italy	4	Quantitative	Observational	Longitudinal	Online survey	114	57.1 (13.54)	69.9	Spouse 82.3%, Adult Child 7.1%, Parent 3.5%, Sibling 2.7%, Friend 2.7%, Other 0.9%	196	58.64 (9.92)	NR	NR	NR	Time point 1 30.55 +/- 9.9, Time point 2 (4 months later) 29.98 +/- 9.8	NR	NR	NR	NR
	41	65#	A. Marconi; G. Gragnano; C. Lunetta; R. Gatto; V. Fabiani; A. Tagliaferri; G. Rossi; V. Sansone; F. Pagnini	2016	The experience of meditation for people with amyotrophic lateral sclerosis and their caregivers – a qualitative analysis	Australia	0	Qualitative	Observational	Cross-sectional	Semi-structured interviews	18	57.8	NR	NR	26	61.9	NR	NR	Inclusion criteria "the ability to speak and comprehend"	29	NR	NR	NR	NR
	42	67#	M. Galvin; B. Corr; C. Madden; I. Mays; R. McQuillan; V. Timonen; A. Staines; O. Hardiman	2016	Caregiving in ALS - a mixed methods approach to the study of Burden	Ireland	3	Mixed Methodology	Observational	Longitudinal	Interviews and PROMs	81	55 (13.4)	70	Spouse 72%, Adult Child 22%, Parent 2.5%, Sibling 2.5%, Friend 1.2%	81	NR	NR	NR	NR	NR	NR	NR	NR	NR
	43	70#	M. Bock; Y. N. Duong; A. Kim; I. Allen; J. Murphy; C. Lomen-Hoerth	2016	Cognitive-behavioral changes in amyotrophic lateral sclerosis: Screening prevalence and impact on patients and caregivers	USA	1	Quantitative	Observational	Cross-sectional	PROMs	86	NR	NR	NR	86	63.78	42	Bulbar 23%, Limb 66%, Trunk 9%, Respiratory 1%	ALS-FTD 4.7%, ALS-Ci and/or ALS-Bi 67.4%	ALS (n=24) 38 +/- 8.7, ALSCi/ALSBi (n=58) 28.8 +/- 11.1, ALS-FTD (n=4) 31.7 +/- 11.1	0.31	NR	0.03	0.15
	44	71#	T. J. Watermeyer; R. G. Brown; K. C. Sidle; D. J. Oliver; C. Allen; J. Karlsson; C. Ellis; C. E. Shaw; A. Al-Chalabi; L. H. Goldstein	2015	Impact of disease, cognitive and behavioural factors on caregiver outcome in amyotrophic lateral sclerosis	UK	3	Quantitative	Observational	Cross-sectional	PROMs	35	57.7 (10.5)	71.4	Spouse 100%	35	60.9 (8.4)	NR	Bulbar 32.9%, Limb 77.1%	8.6% met current cognitive impairment criteria	34.1 +/- 8.2	NR	NR	NR	NR
	45	72#	A. C. van Groenestijn; C. D. Schroder; J. M. Visser-Meily; E. T. Reenen; J. H. Veldink; L. H. van den Berg	2015	Cognitive behavioural therapy and quality of life in psychologically distressed patients with amyotrophic lateral sclerosis and their caregivers: Results of a prematurely stopped randomized controlled trial	Netherlands	3	Quantitative	Interventional	Longitudinal	Multi-centre RCT	15	56	66.7	NR	15	56.5	40	Spinal 93.3%, Other 6.7%	NR	CBT group (n=10) 41 +/- 8, Usual Care group (n=5) 40 +/- 17	NR	NR	NR	NR
	46	74#	A. Londral; A. Pinto; S. Pinto; L. Azevedo; M. De Carvalho	2015	Quality of life in amyotrophic lateral sclerosis patients and caregivers: Impact of assistive communication from early stages	Portugal	2	Quantitative	Interventional	Longitudinal	Longitudinal, PROMs	17	57.52 (13.9)	35.3	Spouse 58.8%, Sibling 41.2%	27	64.8 (10.2)	81.5	Bulbar 100%	Patients with clinical evidence of dementia were excluded	27.18 +/- 8.54	NR	NR	NR	NR
	47	76#	B. Cui; L. Y. Cui; M. S. Liu; X. G. Li; J. F. Ma; J. Fang; Q. Y. Ding	2015	Behavioral Symptoms in Motor Neuron Disease and Their Negative Impact on Caregiver Burden	China	1	Quantitative	Observational	Cross-sectional	Correlational study	65	41.5 (11.9)	NR	Spouse 56.9%, Adult Child 36.9%, Sibling 3.1%, Parent 1.5%	65	50.9 (9.8)	69.2	Bulbar 23%	43.1% of patients displayed abnormal behaviours	Median 42 (IQR 36-44)	0	NR	Excluded	0
	48	77#	T. Burke; M. Elamin; M. Galvin; O. Hardiman; N. Pender	2015	Caregiver burden in amyotrophic lateral sclerosis: a cross-sectional investigation of predictors	Ireland	3	Quantitative	Observational	Cross-sectional	Cross-sectional	33	58.17 (11.1)	65.6	Spouse 81.3%, Adult Child 12.4%, Other 6.2%	33	63.99 (9.2)	40.6	Spinal 66.6%	NR	36.63 +/- 7.79	NR	NR	NR	NR
	49	78#	S. M. Aoun; H. M. Chochinov; L. J. Kristjanson	2015	Dignity therapy for people with motor neuron disease and their family caregivers: A feasibility study	Australia/ Canada	2	Quantitative	Interventional	Longitudinal	Feasibility Study	18	59.9 (11.8)	72	NR	27	64.3 (10.7)	66.7	NR	Patients were eligible if they could provide informed consent and scores less than 15 n the short blesses orientation-memory-concentation test	NR	NR	NR	NR	NR
	50	79#	F. Tramonti; I. Barsanti; P. Bongioanni; C. Bogliolo; B. Rossi	2014	A permanent emergency: a longitudinal study on families coping with amyotrophic lateral sclerosis	Italy	2	Quantitative	Observational	Longitudinal	Longitudinal, PROMs	19	53.21 (11.58)	68.4	Spouse 68.4%, Adult Child 31.6%	19	63.11 (7.59)	52.6	NR	NR	18.16 +/- 12.03	NR	NR	NR	NR
	51	80#	K. Qutub; D. Lacomis; S. M. Albert; E. Feingold	2014	Life factors affecting depression and burden in amyotrophic lateral sclerosis caregivers	USA	2	Quantitative	Observational	Cross-sectional	Prospective, cross-sectional study	50	60.8	66	NR	50	63 (Range 28-85)	36	NR	NR	34.10 (Range 13-47)	NR	NR	NR	NR
	52	81#	C. H. Kim; M. S. Kim	2014	Ventilator use, respiratory problems, and caregiver well-being in korean patients with amyotrophic lateral sclerosis receiving home-based care	South Korea	2	Quantitative	Observational	Cross-sectional	Cross-sectional survey	83	NR	NR	NR	141	59.66 (10.97)	36.9	NR	NR	NR	0.227	0.773	NR	NR
	53	82#	C. S. Hwang; H. H. Weng; L. F. Wang; C. H. Tsai; H. T. Chang	2014	An eye-tracking assistive device improves the quality of life for ALS patients and reduces the caregivers' burden	Taiwan	1	Quantitative	Interventional	Longitudinal	Case-control study	20	User (n=10) 55.9, Non-user (n=10) 54.6	70	Spouse 90%, Other 10%	20	User 51.5, Non-user 58.2	35	NR	NR	User group (n=10) 3.2 +/- 1.66, Non-user group (n=10) 2.9 +/- 1.87	NR	1	NR	1
	54	83#	H. Creemers; J. H. Veldink; H. Grupstra; F. Nollet; A. Beelen; L. H. van den Berg	2014	Cluster RCT of case management on patients' quality of life and caregiver strain in ALS	Netherlands	2	Quantitative	Interventional	Longitudinal	RCT	126	Intervention (n=66) 59 (14); Control (n=60) 57 (15)	66.2	NR	132	Intervention (n=71) 63 (11); Control (n=61) 62 (11)	39.8	Limb 75.8%	"Patients were not eligible for trial entry if they met one or more of the exclusion criteria: cognitive dysfunction MMSE <20"	Intervention (n=71) 32 +/- 8, Control (n=61) 32 +/- 9	0.189	NR	NR	0.265
	55	84#	M. Peters; C. Jenkinson; H. Doll; E. D. Playford; R. Fitzpatrick	2013	Carer quality of life and experiences of health services: a cross-sectional survey across three neurological conditions	UK	2	Quantitative	Observational	Cross-sectional	Cross-sectional survey	434	62.98 (11.98)	68.8	NR	434	NR	NR	NR	NR	NR	NR	NR	NR	NR
	56	85#	J. R. Oyebode; H. J. Smith; K. Morrison	2013	The personal experience of partners of individuals with motor neuron disease	UK	0	Qualitative	Observational	Cross-sectional	Inductive - interpretive phenomenological analysis. Semi-structured interviews	8	NR	75	Spouse 100%	8	NR	NR	NR	"2 (25%) had significant cognitive deficits"	NR	NR	NR	NR	0.375
	57	88#	S. K. Baxter; W. O. Baird; S. Thompson; S. M. Bianchi; S. J. Walters; E. Lee; S. H. Ahmedzai; A. Proctor; P. J. Shaw; C. J. McDermott	2013	The impact on the family carer of motor neurone disease and intervention with noninvasive ventilation	UK	2	Mixed Methodology	Interventional	Longitudinal	Longitudinal - PROMs & Interviews	16	NR	81.25	Spouse 87.5%, Adult Child 6.25%, Other 6.25%	16	NR	NR	Bulbar 6.25%, Respiratory 12.5%, Limb 81.25%	NR	Mean ALSFRS Bulbar subscore = 9.9, Mean ALS Limb subscore = 7.69	1	NR	NR	NR
	58	89#	M. Peters; R. Fitzpatrick; H. Doll; E. D. Playford; C. Jenkinson	2012	The impact of perceived lack of support provided by health and social care services to caregivers of people with motor neuron disease	UK	2	Quantitative	Observational	Cross-sectional	Survey	434	63.2 (11.9)	68.5	Spouse 85%, Other family 12.3%, Friend 2.7%	505	66.9 (1)	36.3	NR	NR	NR	NR	NR	NR	NR
	59	90#	A. Marconi; G. Meloni; F. Fossati; C. Lunetta; S. Bastianello; M. Melazzini; P. Banfi; G. Rossi; M. Corbo	2012	Aggressiveness, sexuality, and obsessiveness in late stages of ALS patients and their effects on caregivers	Italy	2	Quantitative	Observational	Cross-sectional	PROMs	10	Median 63.5	90	Spouse 100%	10	Median 64	10	NR	"We excluded patients who had met current consensus criteria for cognitive impairment"	NR	NR	1	NR	1
	60	91#	P. Lillo; E. Mioshi; J. R. Hodges	2012	Caregiver burden in amyotrophic lateral sclerosis is more dependent on patients' behavioral changes than physical disability: a comparative study	Australia	2	Quantitative	Observational	Cross-sectional	Comparative study - postal survey	140	60.8 (12)	69.3	Spouse 90%, Adult Child 7%, Other 3%	140	63.5 (9)	NR	Bulbar 26.4%, Limb 73.6%	Abnormal behaviour, stereostyical and motor behaviours and changes in eating habits present in more than 50% of ALS patients. Apathy 80%	30.4 +/- 9.7	NR	NR	NR	NR
	61	93#	F. Pagnini; C. Lunetta; G. Rossi; P. Banfi; K. Gorni; N. Cellotto; G. Castelnuovo; E. Molinari; M. Corbo	2011	Existential well-being and spirituality of individuals with amyotrophic lateral sclerosis is related to psychological well-being of their caregivers	Italy	5	Quantitative	Observational	Cross-sectional	Cross-sectional - PROMs	37	54.6 (11.4)	62.1	Spouse 86.5%, Son 13.5%	37	63.1 (10.3)	40.5	NR	NR	27.8 +/- 14.7	NR	NR	NR	NR
	62	95#	A. Calvo; C. Moglia; A. Ilardi; S. Cammarosano; S. Gallo; A. Canosa; E. Mastro; A. Montuschi; A. Chio	2011	Religiousness is positively associated with quality of life of ALS caregivers	Italy	5	Quantitative	Observational	Cross-sectional	Correlational study	75	55.8 (12)	65.3	Spouse 62.7%, Adult Child 21.3%, Parent 6.7%, Sibling 4%, Other 5.3%	75	63.6 (9.2)	46.7	Bulbar 33.3%, Spinal 66.7%	NR	29.7 +/- 7.3	NR	NR	NR	NR
	63	98#	A. Chio; A. Vignola; E. Mastro; A. D. Giudici; B. Iazzolino; A. Calvo; C. Moglia; A. Montuschi	2010	Neurobehavioral symptoms in ALS are negatively related to caregivers' burden and quality of life	Italy	3	Quantitative	Observational	Cross-sectional	Comparative study	70	54.7 (13.3)	67.1	Spouse 80%, Adult Child 15.7%, Other 4.3%	70	61.9 (10)	47.1	Bulbar 26.7%, Spinal 73.3%	Caregiver scores: 48.6% had pathological scores at the time of the interview	Female baseline (n=35) 36.6 +/- 7.6, Male baseline (n= 18) 37.2 +/- 8.2	NR	NR	NR	NR
	64	99#	L. Atkins; R. G. Brown; P. N. Leigh; L. H. Goldstein	2010	Marital relationships in amyotrophic lateral sclerosis	UK	6	Quantitative	Observational	Longitudinal	Prospective, longitudinal, observational study	50	61.59 (10.21)	NR	Spouse 100%	50	63.45 (10.21)	18	NR	NR	NR	NR	NR	NR	NR
	65	102#	A. R. Roach; A. J. Averill; S. C. Segerstrom; E. J. Kasarskis	2009	The dynamics of quality of life in ALS patients and caregivers	USA	1	Quantitative	Observational	Longitudinal	Longitudinal study - survey	53	56.02 (12.25)	67	NR	55	58.4 (11.5)	36	NR	NR	NR	0	0	0	NR
	66	104#	J. G. Rabkin; S. M. Albert; L. P. Rowland; H. Mitsumoto	2009	How common is depression among ALS caregivers? A longitudinal study	USA	7	Quantitative	Observational	Longitudinal	Longitudinal study	71	57.3 (15)	74.6	Spouse 63.4%, Adult Child 7%, Parent 14%, Other 14%	74	62 (Range 27-85)	43	NR	16.5% of patients had cognitive symptoms, 45% emotional lability	23.6 +/- 7.8	0.53	19.7% Tracheostomy or Lomg-Term Mechanical Ventilation		0.33
	67	105#	V. Murphy; S. H. Felgoise; S. M. Walsh; Z. Simmons	2009	Problem solving skills predict quality of life and psychological morbidity in ALS caregivers	USA	7	Quantitative	Observational	Cross-sectional	Prospective study	75	58.0 (13.6)	69.3	Spouse 85.3%, Adult Child 6.7%, Sibling 1.3%, Friend 1.3%, Other 5.3%	75	NR	NR	NR	Caregivers were excluded if the patient had a significant dementia as determined by the ALS clinic neurologist, on the assumption that these caregivers may have unique issues and caregiving concerns.	24.13 +/- 7.14	NR	NR	NR	NR
	68	106#	M. P. McCabe; L. Firth; E. O'Connor	2009	A comparison of mood and quality of life among people with progressive neurological illnesses and their caregivers	Australia	2	Quantitative	Observational	Cross-sectional	Cross-sectional - PROMs	112	60.51 (11.65)	68	NR	120	63.22 (12.43)	40	NR	NR	NR	NR	NR	NR	NR
	69	107#	L. Locock; S. Ziebland; C. Dumelow	2009	Biographical disruption, abruption and repair in the context of motor neurone disease	UK	0	Qualitative	Observational	Cross-sectional	Narrative interviews	11	NR	NR	NR	35	NR	NR	NR	NR	NR	NR	NR	NR	NR
	70	110#	M. T. Williams; J. P. Donnelly; T. Holmlund; M. Battaglia	2008	ALS: Family caregiver needs and quality of life	USA	1	Mixed Methodology	Observational	Cross-sectional	Concept Mapping	19	NR	NR	NR	19	NR	NR	Bulbar 15.8%	10.5% dementia	NR	NR	NR	NR	NR
	71	111#	A. Vignola; A. Guzzo; A. Calvo; C. Moglia; A. Pessia; E. Cavallo; S. Cammarosano; S. Giacone; P. Ghiglione; A. Chio	2008	Anxiety undermines quality of life in ALS patients and caregivers	Italy	4	Quantitative	Observational	Cross-sectional	Correlational study	75	55.8 (12)	65.3	Spouse 62.7%, Adult Child 21.3%, Parent 6.7%, Sibling 4%, Other 5.3%	75	63.5	38.7	Bulbar 21.4%, Spinal 78.6%	0.03% overt emotional lability	29.7 +/- 7.2	NR	NR	NR	NR
	72	113#	A. Gauthier; A. Vignola; A. Calvo; E. Cavallo; C. Moglia; L. Sellitti; R. Mutani; A. Chio	2007	A longitudinal study on quality of life and depression in ALS patient-caregiver couples	Italy	3	Quantitative	Observational	Longitudinal	Longitudinal study	55	54.5 (11.3)	71	Spouse 80.6%, Child 9.7%, Parent 3.2%, Other 6.4%	55	58.8 (10.5)	33.3	Spinal 83.9%	"Patients with clinically overt FTD, clinically evaluated, were excluded from the study. However, FTD was not formally tested"	28.7 +/- 7	0.258	0.064	NR	0.193
	73	114#	N. Mustfa; E. Walsh; V. Bryant; R. A. Lyall; J. Addington-Hall; L. H. Goldstein; N. Donaldson; M. I. Polkey; J. Moxham; P. N. Leigh	2006	The effect of noninvasive ventilation on ALS patients and their caregivers	UK	5	Quantitative	Interventional	Longitudinal	Longitudinal study	54	NR	NR	NR	54	60-67	NR	NR	NR	Patients with respiratory muscle weakness (n=39) 26.31 +/- 10.42, Non respiratory muscle weakness (n=15) 27.72 +/- 7.57	0.5526	NR	NR	NR
	74	115#	A. Love; A. Street; R. Harris; R. Lowe	2005	Social aspects of caregiving for people living with motor neurone disease: their relationships to carer well-being	Australia	2	Quantitative	Observational	Cross-sectional	Cross-sectional survey	75	Range 15-75	68	NR	75	NR	NR	NR	NR	NR	NR	NR	NR	NR
	75	116#	G. Lo Coco; D. Lo Coco; V. Cicero; A. Oliveri; G. Lo Verso; F. Piccoli; V. La Bella	2005	Individual and health-related quality of life assessment in amyotrophic lateral sclerosis patients and their caregivers	Italy	2	Quantitative	Observational	Cross-sectional	Cross-sectional study	37	54.7 (Range 28-75)	81.1	Spouse 73%, Daughter 10.8%, Other 13.5%	37	61.3 (Range 25-80)	24.3	Bulbar 21.6%, Spinal 78.4%	NR	Median 24 (Range 9-33)	0	0	0	0
	76	117#	A. Chio; A. Gauthier; A. Calvo; P. Ghiglione; R. Mutani	2005	Caregiver burden and patients' perception of being a burden in ALS	Italy	3	Quantitative	Observational	Cross-sectional	Correlational study	60	57.6 (12.3)	63.3	Spouse 76.7%, Child 18.3%, Other 5%	60	60.9 (9.6)	30	NR	NR	24.6 +/- 10.6	8.33%%	0.0333	NR	0.1167
	77	118#	M. Trail; N. Nelson; J. N. Van; S. H. Appel; E. C. Lai	2004	Major stressors facing patients with amyotrophic lateral sclerosis (ALS): a survey to identify their concerns and to compare with those of their caregivers	USA	0	Quantitative	Observational	Cross-sectional	Survey	61	NR	69	NR	66	57.9 (14.8)	32	NR	Patient eligibility: "cognitively unimpaired as determined by neuropsychological testing"	NR	NR	0	0	NR
	78	119#	E. E. Adelman; S. M. Albert; J. G. Rabkin; M. L. Del Bene; T. Tider; I. O'Sullivan	2004	Disparities in perceptions of distress and burden in ALS patients and family caregivers	USA	2	Quantitative	Observational	Longitudinal	Longitudinal study	69	58.1 (14.3)	75	Spouse 62%	69	61.9 (14.9)	43	NR	"4 potential participants were excluded because of dementia"	22	0.55	0	0	0.26
	79	120#	M. Trail; N. D. Nelson; J. N. Van; S. H. Appel; E. C. Lai	2003	A study comparing patients with amyotrophic lateral sclerosis and their caregivers on measures of quality of life, depression, and their attitudes toward treatment options	USA	2	Quantitative	Observational	Cross-sectional	Prospective cohort study	19	56.9 (13.4)	53	"All caregivers were spouses or family members"	27	57.2 (13.7)	33	NR	Patient eligibility: "cognitively unimpaired as determined by neuropsychological testing"	28.4 (Range 12-40)	0.15	0	0	0.07
	80	122#	M. J. Hecht; E. Graesel; S. Tigges; T. Hillemacher; M. Winterholler; M. J. Hilz; D. Heuss; B. Neundorfer	2003	Burden of care in amyotrophic lateral sclerosis	Germany	2	Quantitative	Observational	Cross-sectional	Prospective cohort study	37	56.6 (13.4)	73	Spouse 81.1%, Child 10.8%, 8.1%	37	61 (11)	35.1	NR	NR	23.5 +/- 9.1	0.081	0	0	NR
	81	124#	J. G. Rabkin; G. J. Wagner; M. Del Bene	2000	Resilience and distress among amyotrophic lateral sclerosis patients and caregivers	USA	8	Quantitative	Observational	Longitudinal	Longitudinal study	31	53 (12)	61	NR	56	56 (11)	45	NR	1 patient was excluded due to severe cognitive impairment	30.4 +/- 4.7	NR	NR	NR	0.0535
	82	125#	C. Jenkinson; R. Fitzpatrick; M. Swash; V. Peto	2000	The ALS Health Profile Study: quality of life of amyotrophic lateral sclerosis patients and carers in Europe	UK	2	Quantitative	Observational	Cross-sectional	Cross-sectional study	415	55.13 (13.11)	NR	Spouse 79.6%	451	59.91 (11.24)	NR	NR	NR	25.9 +/- 28.81	NR	NR	NR	NR
										25

## Sheet: Included Article and PROM Table
				1	2	3	4	5	6	7	8	9	10	11	12	13	14	15	16	17	18	19	20	21	22	23	24	25	26	27	28	29	30	31	32	33	34	35	36	37	38	39	40	41	42	43	44
	Paper (Date Order)			PROMS (Alphabetical)
	Author	Year	Title	Acceptance of Illness Scale	ALS Depression Inventory-12 Item	Beck Depression Inventory	Beck Depression Inventory-II	Beck Hopelessness Scale	Brief Symptom Inventory	Burden Scale for Family Caregivers	Caregiver Burden Inventory	Caregiver Burden Scale	Caregiver Network Scale	Caregiver Strain Index	Carer Quality of Life	Chalder Fatigue Scale	Chalder Fatigue Scale - Physical Fatigue Subscale	Close Persons Questionnaire	Cost of Care Index	Depression, Anxiety Stress Scale	Dyadic Adjustment Scale - Dyadic Subscale	EuroQoL-5 Dimensions	Existential Well-Being Subscale from the McGill Quality of Life Questionnaire	General Health Questionnaire-12	Hospital Anxiety & Depression Scale	Life Satisfaction Checklist	McGill Quality of Life Questionnaire	Multidimensional Scale of Perceived Social Support	Patient Health Questionnaire-9	Profile of Mood States- Short Form	Purpose in Life Test	QoL Enjoyment & Satisfaction Questionnaire Short Form	Quality of Life in Life-Threatening Illness Family Carer Version	Satisfaction With Life Scale	Self-Rating Anxiety Scale	Self-Rating Depression Scale	Short Form-12	Short Form-36	Short Form-36 Version 2	Short Form-36 Mental Component Summary	Short Form-8	State-Trait Anxiety Inventory-Y	State-Trait Anxiety Inventory-Y1	State-Trait Anxiety Inventory-X	Ways of Coping Questionnaire	World health organisation quality of life-BREF	Zarit Burden Interview
				AIS	ADI-12	BDI	BDI-II	BHS	BSI	BSFC	CBI	CBS	CNS	CSI	CarerQoL	CFS	CFS-Physical	CPQ	CCI	DASS-21	DAS	EQ-5D-5L	EWBS	GHQ-12	HADS	LiSat-11	MQOL	MPSS	PHQ-9	POMS-SF	PIL	Q-LES-Q-SF	QOLLTI-F	SWLS	SAS	SDS	SF-12	SF-36	SF-36 V2	SF-36 MCS	SF-8	STAI-Y1 & Y2	STAI-Y1	STAI-X	WOCQ	WHOQOL-BREF	ZBI	TOTAL
1	M. Yamamoto; K. Tsukasaki; K. Kyota	2024	Relationship Between Resilience Factors and Caregiving Status of Families of Patients with Amyotrophic Lateral Sclerosis (ALS) in Japan	.																																											X	1	1
2	Z. Tulek; A. Ozakgul; N. Alankaya; A. Dik; A. Kaya; P. C. Unalan; A. N. Ozaydin; H. A. Idrisoglu	2023	Care burden and related factors among informal caregivers of patients with amyotrophic lateral sclerosis	.																		X			X			X																			X	4	4
3	A. Maksymowicz-Sliwinska; D. Lule; K. Nieporecki; K. Ciecwierska; A. C. Ludolph; M. Kuzma-Kozakiewicz	2023	Attitudes of caregivers towards prolonging and shortening life in advanced stages of amyotrophic lateral sclerosis	.																													X															1
4	A. Maksymowicz-Sliwinska; D. Lule; K. NieporEcki; K. Ciecwierska; A. C. Ludolph; M. Kuzma-Kozakiewicz	2023	The quality of life and depression in primary caregivers of patients with amyotrophic lateral sclerosis is affected by patient-related and culture-specific conditions	.	X																												X															2
5	D. Gentili; G. Deiana; V. Chessa; A. Calabretta; E. Marras; C. Solinas; C. Gugliotta; A. Azara	2023	Quality of Life in Amyotrophic Lateral Sclerosis Patients and Care Burden of Caregivers in Sardinia during COVID-19 Pandemic	.																																											X	1	1
6	E. Conroy; P. Kennedy; M. Heverin; O. Hardiman; M. Galvin	2023	Care, burden and self-described positive aspects of caring in amyotrophic lateral sclerosis: an exploratory, longitudinal, mixed-methods study	.																					X								X														X	3	3
7	F. Pagnini; D. Phillips; A. Haulman; M. Bankert; Z. Simmons; E. Langer	2022	An online non-meditative mindfulness intervention for people with ALS and their caregivers: a randomized controlled trial	.																					X													X									X	3	3
8	L. Lian; M. Zheng; R. He; J. Lin; W. Chen; Z. Pei; X. Yao	2022	Analysing the influencing factors on caregivers' burden among amyotrophic lateral sclerosis patients in China: a cross-sectional study based on data mining	.												X																															X	2	2
9	B. J. Larsson; A. Ozanne; K. Nordin; I. Nygren	2022	Quality of life among relatives of patients with amyotrophic lateral sclerosis: A prospective and longitudinal study	.																					X																							1
10	P. Kennedy; E. Conroy; M. Heverin; I. Leroi; A. Beelen; L. van den Berg; O. Hardiman; M. Galvin	2022	Burden and benefit-A mixed methods study of informal Amyotrophic Lateral Sclerosis caregivers in Ireland and the Netherlands	.																					X								X														X	3	3
11	S. Giusiano; L. Peotta; B. Iazzolino; E. Mastro; M. Arcari; F. Palumbo; M. C. Torrieri; A. Bombaci; M. Grassano; S. Cabras; F. Di Pede; F. DeMattei; E. Matteoni; L. Solero; M. Daviddi; P. Salamone; G. Fuda; U. Manera; A. Canosa; A. Chio; A. Calvo; C. Moglia; R. Vasta	2022	Amyotrophic lateral sclerosis caregiver burden and patients' quality of life during COVID-19 pandemic	.																		X					X																				X	3	3
12	E. Aust; K. Linse; S. T. Graupner; M. Joos; D. Liebscher; J. Grosskreutz; J. Prudlo; T. Meyer; R. Gunther; S. Pannasch; A. Hermann	2022	Quality of life and mental health in the locked-in-state-differences between patients with amyotrophic lateral sclerosis and their next of kin	.						X															X																							2
13	S. Tang; L. Li; H. Xue; S. Cao; C. Li; K. Han; B. Wang	2021	Caregiver burden and associated factors among primary caregivers of patients with ALS in home care: a cross-sectional survey study	.																															X	X		X									X	4	4
14	P. Schischlevskij; I. Cordts; R. Gunther; B. Stolte; D. Zeller; C. Schroter; U. Weyen; M. Regensburger; J. Wolf; I. Schneider; A. Hermann; M. Metelmann; Z. Kohl; R. A. Linker; J. C. Koch; C. Stendel; L. H. Muschen; A. Osmanovic; C. Binz; T. Klopstock; J. Dorst; A. C. Ludolph; M. Boentert; T. Hagenacker; M. Deschauer; P. Lingor; S. Petri; O. Schreiber-Katz	2021	Informal caregiving in amyotrophic lateral sclerosis (Als): A high caregiver burden and drastic consequences on caregivers' lives	.																		X			X																						X	3	3
15	E. Conroy; P. Kennedy; M. Heverin; I. Leroi; E. Mayberry; A. Beelen; T. Stavroulakis; L. H. van den Berg; C. J. McDermott; O. Hardiman; M. Galvin	2021	Informal caregivers in amyotrophic lateral sclerosis: A multi-centre, exploratory study of burden and difficulties	.																					X								X														X	3	3
16	A. M. Antoniadi; M. Galvin; M. Heverin; O. Hardiman; C. Mooney	2021	Prediction of caregiver quality of life in amyotrophic lateral sclerosis using explainable machine learning	.																					X		X																				X	3	3
17	M. Galvin; T. Gavin; I. Mays; M. Heverin; O. Hardiman	2020	Individual quality of life in spousal ALS patient-caregiver dyads	.																					X																						X	2	2
18	J. De Wit; A. Beelen; C. H. C. Drossaert; R. Kolijn; L. H. Van Den Berg; C. D. SchrOder; J. M. A. Visser-Meily	2020	Blended psychosocial support for partners of patients with ALS and PMA: results of a randomized controlled trial	.											X										X			X																			X	4	4
19	A. M. Antoniadi; M. Galvin; M. Heverin; O. Hardiman; C. Mooney	2020	Prediction of caregiver burden in amyotrophic lateral sclerosis: a machine learning approach using random forests applied to a cohort study	.																					X		X																				X	3	3
20	P. T. Thomas; M. G. Warrier; A. Sadasivan; B. Balasubramanium; V. Preethish-Kumar; S. Nashi; K. Polavarapu; G. Krishna; S. Vengalil; P. Rajaram; A. Nalini	2018	Caregiver burden and quality of life of patients with amyotrophic lateral sclerosis in India	.																																											X	1	1
21	P. Sandstedt; S. Littorin; G. Crode Widsell; S. Johansson; K. Gottberg; C. Ytterberg; M. Olsson; L. Widen Holmqvist; M. Kierkegaard	2018	Caregiver experience, health-related quality of life and life satisfaction among informal caregivers to patients with amyotrophic lateral sclerosis: A cross-sectional study	.																						X												X										2
22	J. Oh; J. A. Kim	2018	Factor analysis of the Zarit Burden Interview in family caregivers of patients with amyotrophic lateral sclerosis	.																																											X	1	1
23	M. Siciliano; G. Santangelo; F. Trojsi; C. Di Somma; M. Patrone; C. Femiano; M. R. Monsurro; L. Trojano; G. Tedeschi	2017	Coping strategies and psychological distress in caregivers of patients with Amyotrophic Lateral Sclerosis (ALS)	.			X				X																																X					3
24	S. Johnson; B. Alonso; K. Faulkner; H. Roberts; B. Monroe; L. Lehman; P. Kearney	2017	Quality of Life Perspectives of People With Amyotrophic Lateral Sclerosis and Their Caregivers	.																																	X											1
25	D. Geng; R. Ou; X. Miao; L. Zhao; Q. Wei; X. Chen; Y. Liang; H. Shang; R. Yang	2017	Patients' self-perceived burden, caregivers' burden and quality of life for amyotrophic lateral sclerosis patients: a cross-sectional study	.																																											X	1	1
26	N. E. Garcia; J. N. Morey; E. J. Kasarskis; S. C. Segerstrom	2017	Purpose in life in ALS patient-caregiver dyads: A multilevel longitudinal analysis	.																											X																	1
27	T. Burke; M. Galvin; M. Pinto-Grau; K. Lonergan; C. Madden; I. Mays; S. Carney; O. Hardiman; N. Pender	2017	Caregivers of patients with amyotrophic lateral sclerosis: investigating quality of life, caregiver burden, service engagement, and patient survival	.																					X																						X	2	2
28	L. Tremolizzo; A. Pellegrini; E. Susani; C. Lunetta; S. C. Woolley; C. Ferrarese; I. Appollonio	2016	Behavioural But Not Cognitive Impairment Is a Determinant of Caregiver Burden in Amyotrophic Lateral Sclerosis	.		X					X																																					2
29	M. Galvin; B. Corr; C. Madden; I. Mays; R. McQuillan; V. Timonen; A. Staines; O. Hardiman	2016	Caregiving in ALS - a mixed methods approach to the study of Burden	.																					X																						X	2	2
30	F. Pagnini; D. Phillips; C. M. Bosma; A. Reece; E. Langer	2016	Mindfulness as a Protective Factor for the Burden of Caregivers of Amyotrophic Lateral Sclerosis Patients	.																					X																						X	2	2
31	M. Bock; Y. N. Duong; A. Kim; I. Allen; J. Murphy; C. Lomen-Hoerth	2016	Cognitive-behavioral changes in amyotrophic lateral sclerosis: Screening prevalence and impact on patients and caregivers	.								X																																				1
32	T. J. Watermeyer; R. G. Brown; K. C. Sidle; D. J. Oliver; C. Allen; J. Karlsson; C. Ellis; C. E. Shaw; A. Al-Chalabi; L. H. Goldstein	2015	Impact of disease, cognitive and behavioural factors on caregiver outcome in amyotrophic lateral sclerosis	.																					X																						X	2	2
33	A. C. van Groenestijn; C. D. Schroder; J. M. Visser-Meily; E. T. Reenen; J. H. Veldink; L. H. van den Berg	2015	Cognitive behavioural therapy and quality of life in psychologically distressed patients with amyotrophic lateral sclerosis and their caregivers: Results of a prematurely stopped randomized controlled trial	.										X											X															X								3
34	A. Londral; A. Pinto; S. Pinto; L. Azevedo; M. De Carvalho	2015	Quality of life in amyotrophic lateral sclerosis patients and caregivers: Impact of assistive communication from early stages	.																							X																					1
35	B. Cui; L. Y. Cui; M. S. Liu; X. G. Li; J. F. Ma; J. Fang; Q. Y. Ding	2015	Behavioral Symptoms in Motor Neuron Disease and Their Negative Impact on Caregiver Burden	.							X																																					1
36	T. Burke; M. Elamin; M. Galvin; O. Hardiman; N. Pender	2015	Caregiver burden in amyotrophic lateral sclerosis: a cross-sectional investigation of predictors	.																					X																						X	2	2
37	S. M. Aoun; H. M. Chochinov; L. J. Kristjanson	2015	Dignity therapy for people with motor neuron disease and their family caregivers: A feasibility study	.																					X																						X	2	2
38	F. Tramonti; I. Barsanti; P. Bongioanni; C. Bogliolo; B. Rossi	2014	A permanent emergency: a longitudinal study on families coping with amyotrophic lateral sclerosis	.							X																																					1
39	K. Qutub; D. Lacomis; S. M. Albert; E. Feingold	2014	Life factors affecting depression and burden in amyotrophic lateral sclerosis caregivers	.			X																																								X	2	2
40	C. H. Kim; M. S. Kim	2014	Ventilator use, respiratory problems, and caregiver well-being in korean patients with amyotrophic lateral sclerosis receiving home-based care	.																																			X								X	2	2
41	C. S. Hwang; H. H. Weng; L. F. Wang; C. H. Tsai; H. T. Chang	2014	An eye-tracking assistive device improves the quality of life for ALS patients and reduces the caregivers' burden	.								X																																				1
42	H. Creemers; J. H. Veldink; H. Grupstra; F. Nollet; A. Beelen; L. H. van den Berg	2014	Cluster RCT of case management on patients' quality of life and caregiver strain in ALS	.										X																																		1
43	M. Peters; C. Jenkinson; H. Doll; E. D. Playford; R. Fitzpatrick	2013	Carer quality of life and experiences of health services: a cross-sectional survey across three neurological conditions	.										X																							X											2
44	S. K. Baxter; W. O. Baird; S. Thompson; S. M. Bianchi; S. J. Walters; E. Lee; S. H. Ahmedzai; A. Proctor; P. J. Shaw; C. J. McDermott	2013	The impact on the family carer of motor neurone disease and intervention with noninvasive ventilation	.										X																								X										2
45	M. Peters; R. Fitzpatrick; H. Doll; E. D. Playford; C. Jenkinson	2012	The impact of perceived lack of support provided by health and social care services to caregivers of people with motor neuron disease	.										X																							X											2
46	A. Marconi; G. Meloni; F. Fossati; C. Lunetta; S. Bastianello; M. Melazzini; P. Banfi; G. Rossi; M. Corbo	2012	Aggressiveness, sexuality, and obsessiveness in late stages of ALS patients and their effects on caregivers	.																					X																							1
47	P. Lillo; E. Mioshi; J. R. Hodges	2012	Caregiver burden in amyotrophic lateral sclerosis is more dependent on patients' behavioral changes than physical disability: a comparative study	.																X																											X	2	2
48	F. Pagnini; C. Lunetta; G. Rossi; P. Banfi; K. Gorni; N. Cellotto; G. Castelnuovo; E. Molinari; M. Corbo	2011	Existential well-being and spirituality of individuals with amyotrophic lateral sclerosis is related to psychological well-being of their caregivers	.			X																X																				X				X	4	4
49	A. Calvo; C. Moglia; A. Ilardi; S. Cammarosano; S. Gallo; A. Canosa; E. Mastro; A. Montuschi; A. Chio	2011	Religiousness is positively associated with quality of life of ALS caregivers	.																							X							X		X						X						4
50	A. Chio; A. Vignola; E. Mastro; A. D. Giudici; B. Iazzolino; A. Calvo; C. Moglia; A. Montuschi	2010	Neurobehavioral symptoms in ALS are negatively related to caregivers' burden and quality of life	.							X																X									X												3
51	L. Atkins; R. G. Brown; P. N. Leigh; L. H. Goldstein	2010	Marital relationships in amyotrophic lateral sclerosis	X							X							X							X																							4
52	A. R. Roach; A. J. Averill; S. C. Segerstrom; E. J. Kasarskis	2009	The dynamics of quality of life in ALS patients and caregivers	.																							X																					1
53	J. G. Rabkin; S. M. Albert; L. P. Rowland; H. Mitsumoto	2009	How common is depression among ALS caregivers? A longitudinal study	.			X									X													X																X		X	5	5
54	V. Murphy; S. H. Felgoise; S. M. Walsh; Z. Simmons	2009	Problem solving skills predict quality of life and psychological morbidity in ALS caregivers	.					X												X																											2
55	M. P. McCabe; L. Firth; E. O'Connor	2009	A comparison of mood and quality of life among people with progressive neurological illnesses and their caregivers	.																										X																X		2
56	M. T. Williams; J. P. Donnelly; T. Holmlund; M. Battaglia	2008	ALS: Family caregiver needs and quality of life	.																																					X							1
57	A. Vignola; A. Guzzo; A. Calvo; C. Moglia; A. Pessia; E. Cavallo; S. Cammarosano; S. Giacone; P. Ghiglione; A. Chio	2008	Anxiety undermines quality of life in ALS patients and caregivers	.																							X							X		X						X						4
58	A. Gauthier; A. Vignola; A. Calvo; E. Cavallo; C. Moglia; L. Sellitti; R. Mutani; A. Chio	2007	A longitudinal study on quality of life and depression in ALS patient-caregiver couples	.							X																X									X												3
59	N. Mustfa; E. Walsh; V. Bryant; R. A. Lyall; J. Addington-Hall; L. H. Goldstein; N. Donaldson; M. I. Polkey; J. Moxham; P. N. Leigh	2006	The effect of noninvasive ventilation on ALS patients and their caregivers	.								X		X											X													X										4
60	A. Love; A. Street; R. Harris; R. Lowe	2005	Social aspects of caregiving for people living with motor neurone disease: their relationships to carer well-being	.									X											X																								2
61	G. Lo Coco; D. Lo Coco; V. Cicero; A. Oliveri; G. Lo Verso; F. Piccoli; V. La Bella	2005	Individual and health-related quality of life assessment in amyotrophic lateral sclerosis patients and their caregivers	.																																										X		1
62	A. Chio; A. Gauthier; A. Calvo; P. Ghiglione; R. Mutani	2005	Caregiver burden and patients' perception of being a burden in ALS	.							X																X									X												3
63	E. E. Adelman; S. M. Albert; J. G. Rabkin; M. L. Del Bene; T. Tider; I. O'Sullivan	2004	Disparities in perceptions of distress and burden in ALS patients and family caregivers	.																																											X	1	1
64	M. Trail; N. D. Nelson; J. N. Van; S. H. Appel; E. C. Lai	2003	A study comparing patients with amyotrophic lateral sclerosis and their caregivers on measures of quality of life, depression, and their attitudes toward treatment options	.			X																																									1
65	M. J. Hecht; E. Graesel; S. Tigges; T. Hillemacher; M. Winterholler; M. J. Hilz; D. Heuss; B. Neundorfer	2003	Burden of care in amyotrophic lateral sclerosis	.						X									X																													2
66	J. G. Rabkin; G. J. Wagner; M. Del Bene	2000	Resilience and distress among amyotrophic lateral sclerosis patients and caregivers	.			X	X									X															X												X			X	6	6
67	C. Jenkinson; R. Fitzpatrick; M. Swash; V. Peto	2000	The ALS Health Profile Study: quality of life of amyotrophic lateral sclerosis patients and carers in Europe	.										X																								X										2
			TOTAL	1	1	1	6	1	1	2	8	3	1	7	1	2	1	1	1	1	1	3	1	1	22	1	10	2	1	1	1	1	5	2	1	6	3	6	1	1	1	2	2	1	1	2	30	149	2.54839
																																															1	1	Q1
																																															3	3	Q3
																																																2025-03-01	IQR
																																															1	2	MEDIAN
																																															3.36364	2.22388	MEAN
																																															5.52412	1.15235	SD

## Sheet: PROMs
		Name of PROM	Abbreviation	Versions (if multiple)	Recall period	Type of Response Option e.g. severity, frequency	# of Response Options	# of subscales (items)	Preference Based	Developed for Carers	# of Studies
	1	Acceptance of Illness Scale	AIS	N/A	N/A	Frequency	5	0 (8)		N	1
	2	ALS Depression Inventory	ADI-12	N/A	Last 2 weeks	Agreement	4	0 (12)	N	N	1
	3	Beck Depression Inventory	BDI	Original	Present	Varies by item	2024-05-04	0 (21)	N	N	1
	4	Beck Depression Inventory II	BDI-II	BDI-II	Past 2 weeks	Varies by item	4	0 (21)	N	N	6
	5	Beck Hopelessness Scale	BHS	N/A	Present	True/ False	2	0 (20)	N	N	1
	6	Brief Symptom Inventory	BSI	N/A	Past 7 days	Severity	6	3 (53)	N	N	1
	7	Burden Scale for Family Caregivers	BSFC	N/A	N/A	Agreement	4	0 (28)		Y	1
	8	Caregiver Burden Inventory	CBI	N/A	N/A	Frequency	5	5 (24)		Y	8
	9	Caregiver Burden Scale	CBS	N/A	N/A	Frequency	4	5 (22)		Y	3
	10	Caregiver Network Scale	CNS	N/A	Varies by item	Agreement	5	4 (50)		Y	1
	11	Caregiver Strain Index	CSI	N/A	N/A	Agreement	2	0 (13)		Y	7
	12	Carer Quality of Life	CarerQoL	N/A	Present	Severity	4	7 (7 + VAS)		Y	1
	13	Chalder Fatigue Scale	CFS	N/A	N/A	Severity	4	2 (14)		N	1
	14	Chalder Fatigue Scale - Physical Fatigue Subscale	CFS-Physical	Physical	N/A	Severity	4	0 (8)		N	1
	15	Close Persons Questionnaire	CPQ	N/A	N/A	Frequency	5	3 (15)		N	1
	16	Cost of Care Index	CCI	N/A		Agreement	4	0 (20)		Y	1
	17	Depression, Anxiety and Stress Scale	DASS-21	N/A	Past week	Frequency	4	0 (21)	N (but can be mapped to EQ-5D SF-6)	N	1
	18	Dyadic Adjustment Scale - Dyadic Subscale	DAS	N/A	N/A	Varies by item	Varies by item	5 (32)		N	1
	19	EuroQoL-5 Dimensions	EQ5D5L	5L	Today	Severity	5	5 (5 + VAS)	Y	N	3
	20	Existential Well-Being Subscale from the MQOL	EWBS	N/A	Last 2 Days	Agreement	10	0 (3)		N	1
	21	General Health Questionnaire-12	GHQ-12	GHQ-12	Recently	Frequency	4	0 (12)		N	1
	22	Hospital Anxiety & Depression Scale	HADS	N/A	Last week	Frequency	4	2 (14)	N (but can be mapped to EQ-5D SF-6)	N	18
	23	Life Satisfaction Checklist	LiSat-11	N/A	N/A	Satisfaction	6	0 (11)		N	1
	24	McGill Quality of Life Questionnaire	MQOL	N/A	Last 2 Days	Agreement	10	4 (17)	N	N	9
	25	Multidimensional Scale of Perceived Social Support	MPSS	N/A	N/A	Agreement	7	3 (12)	N	N	2
	26	Patient Health Questionnaire-9	PHQ-9	9	Last 2 Weeks	Frequency	4	0 (9)	N	N	1
	27	Profile of Mood States - Short Form	POMS-SF	Short Form	N/A	Severity	5	6 (37)		N	1
	28	Purpose in Life Test	PIL		Present	Enthusiam Scale	5	0 (20)	N	N	1
	29	QoL Enjoyment & Satisfaction Questionnaire Short Form	Q-LES-Q-SF	Short Form	Past week	Satisfaction	5	0 (16)		N	1
	30	Quality of Life in Life-Threatening Illness Family Carer Version	QOLLTI-F	N/A	Past 2 days	Agreement	11	0 (16)		Y	4
	31	Satisfaction With Life Scale	SWLS	N/A	N/A	Agreement	3	0 (5)	N	N	2
	32	Self-Rating Anxiety Scale	SAS	N/A	Past several days	Frequency	4	0 (20)		N	1
	33	Self-Rating Depression Scale	SDS	N/A	Past several days	Frequency	4	0 (20)		N	6
	34	Short Form-12	SF-12	12 V1	Varies by item	Varies by item	Varies by item	2 or 8 (12)	Y - Partly	N	3
	35	Short Form-36	SF-36	36 V1	Varies by item	Varies by item	Varies by item	2 or 8 (36)	Y - Partly	N	6
	36	Short Form-36 Version 2	SF-36 V2	36 V2	Varies by item	Varies by item	Varies by item	2 or 8 (36)	Y - Partly	N	1
	37	Short Form-36 Mental Component Summary	SF-36 MCS	MCS	Varies by item	Varies by item	Varies by item	4 (14)	Y - Partly	N	1
	38	Short Form-8	SF-8	8	Varies by item	Varies by item	Varies by item	0 (8)		N	1
	39	State-Trait Anxiety Inventory-Y	STAI-Y1 & Y2	Y	Present and general	Severity (state), Frequency (trait)	4	2 (40)	N	N	2
	40	State-Trait Anxiety Inventory-Y1	STAI-Y1	Y1	Present	Severity	4	1 (20)	N	N	2
	41	State-Trait Anxiety Inventory-X	STAI-X	X	Present (state); General (trait)	Severity (state), Frequency (trait)	4	2 (40)		N	1
	42	Ways of Coping Questionnaire	WOCQ		N/A	Frequency	4	8 (66)	N	N	1
	43	World Health Organisation Quality of Life-BREF	WHOQOL-BREF	N/A	2 weeks	Varies by item	4	4 (26)	N	N	3
	44	Zarit Burden Interview	ZBI	Original	N/A	Frequency	5	0 (22)		Y	27
