# Supplementary material for: Understanding health-related quality of life of informal carers in amyotrophic lateral sclerosis: a scoping review and conceptual framework
Source: Health Qual Life Outcomes. 2025 Sep 29;23:90. doi: 10.1186/s12955-025-02427-2 (PMC12482542; doi:10.1186/s12955-025-02427-2)
Supplement: Supplementary file 6 — Supplementary Material 6. [file 12955_2025_2427_MOESM6_ESM.xlsx]

## Sheet: PROM Carer-QuALS
		Name of PROM	Abbreviation	Versions (if multiple)	Recall period	Type of Response Option e.g. severity, frequency	# of Response Options	# of subscales (items)	Preference Based	Developed for Carers	# of Studies	DOMAIN COVERED				PHYSICAL								TOTAL	PSYCHOLOGICAL																							TOTAL	SOCIAL
																ACTIVITY	ACTIVITY	ACTIVITY	ACTIVITY	PHYSICAL HEALTH	PHYSICAL HEALTH	PHYSICAL HEALTH	PHYSICAL HEALTH	OVERALL PHYSICAL THEMES	AUTONOMY	AUTONOMY	AUTONOMY	AUTONOMY	COGNITION	COGNITION	COGNITION	COGNITION	FEELINGS & EMOTIONS	FEELINGS & EMOTIONS	FEELINGS & EMOTIONS	FEELINGS & EMOTIONS	FEELINGS & EMOTIONS	FEELINGS & EMOTIONS	FEELINGS & EMOTIONS	FEELINGS & EMOTIONS	FEELINGS & EMOTIONS	FEELINGS & EMOTIONS	SELF IDENTITY	SELF IDENTITY	SELF IDENTITY	SELF IDENTITY	SELF IDENTITY	OVERALL PSYCHOLOGICAL THEMES	RELATIONSHIPS
												PHYSICAL	PSYCHOLOGICAL	SOCIAL		Sexual functioning	Enjoyable or meaningful activity/roles	Self-care	Physical caring activities	Pain/discomfort	Sleep/sleep disturbances	Eating, drinking and appetite	Physical fatigue and tiredness		Coping	Control/choice	Independence	Privacy	Concentration	Understanding	Memory	Thinking clearly and decision-making	Happiness/ sadness (depressed)	Psychological fatigue and energy	Hope/ hopelessness	Grief and anticipatory grief	Anger/ frustration	Worry, anxiety, stress, fear and calm	Safe/ vulnerable	Wellbeing & life satisfaction	Guilt	Loneliness and isolation	Role identity	Identity as a person	Treated with dignity/respect	Self-concept, confidence, and psychological self-worth	Body image		Social engagement
	1	Acceptance of Illness Scale	AIS	N/A	N/A	Frequency	5	0 (8)		N	1	Y	Y	Y			X							1	X	X	X																			X		4
	2	ALS Depression Inventory	ADI-12	N/A	Last 2 weeks	Agreement	4	0 (12)	N	N	1		Y	Y										0				X					X	X				X		X								5	X
	3	Beck Depression Inventory	BDI	Original	Present	Varies by item	2024-05-04	0 (21)	N	N	1	Y	Y	Y		X					X	X	X	4								X	X	X	X		X	X		X	X					X	X	10	X
	4	Beck Depression Inventory II	BDI-II	BDI-II	Past 2 weeks	Varies by item	4	0 (21)	N	N	6	Y	Y	Y		X					X	X	X	4					X			X	X	X	X		X			X	X					X		9	X
	5	Beck Hopelessness Scale	BHS	N/A	Present	True/ False	2	0 (20)	N	N	1		Y											0	X								X	X	X					X								5
	6	Brief Symptom Inventory	BSI	N/A	Past 7 days	Severity	6	3 (53)	N	N	1	Y	Y							X			X	2									X	X	X		X	X				X				X		7
	7	Burden Scale for Family Caregivers	BSFC	N/A	N/A	Agreement	4	0 (28)		Y	1	Y	Y	Y			X		X				X	3	X	X							X	X	X	X		X		X				X	X	X		11
	8	Caregiver Burden Inventory	CBI	N/A	N/A	Frequency	5	5 (24)		Y	8	Y	Y	Y			X		X		X		X	4	X									X	X	X	X				X							6	X
	9	Caregiver Burden Scale	CBS	N/A	N/A	Frequency	4	5 (22)		Y	3	Y	Y	Y			X		X				X	3	X	X	X					X		X		X	X	X				X						9	X
	10	Caregiver Network Scale	CNS	N/A	Varies by item	Agreement	5	4 (50)		Y	1	Y	Y	Y			X							1	X	X		X					X					X	X	X	X		X			X		10	X
	11	Caregiver Strain Index	CSI	N/A	N/A	Agreement	2	0 (13)		Y	7	Y	Y	Y					X		X			2		X		X										X										3
	12	Carer Quality of Life	CarerQoL	N/A	Present	Severity	4	7 (7 + VAS)		Y	1	Y	Y	Y				X	X				X	3									X		X			X					X					4
	13	Chalder Fatigue Scale	CFS	N/A	N/A	Severity	4	2 (14)		N	1	Y	Y								X		X	2					X		X	X		X														4
	14	Chalder Fatigue Scale - Physical Fatigue Subscale	CFS-Physical	Physical	N/A	Severity	4	0 (8)		N	1	Y									X		X	2																								0
	15	Close Persons Questionnaire	CPQ	N/A	N/A	Frequency	5	3 (15)		N	1	Y	Y	Y			X							1														X								X		2
	16	Cost of Care Index	CCI	N/A		Agreement	4	0 (20)		Y	1	Y	Y	Y								X	X	2														X										1	X
	17	Depression, Anxiety and Stress Scale	DASS-21	N/A	Past week	Frequency	4	0 (21)	N (but can be mapped to EQ-5D SF-6)	N	1	Y	Y											0									X	X	X		X	X		X	X					X		8
	18	Dyadic Adjustment Scale - Dyadic Subscale	DAS	N/A	N/A	Varies by item	Varies by item	5 (32)		N	1		Y	Y										0									X											X				2
	19	EuroQoL-5 Dimensions	EQ5D5L	5L	Today	Severity	5	5 (5 + VAS)	Y	N	3	Y	Y				X	X		X				3									X					X										2
	20	Existential Well-Being Subscale from the MQOL	EWBS	N/A	Last 2 Days	Agreement	10	0 (3)		N	1		Y	Y										0		X							X		X			X		X						X		6
	21	General Health Questionnaire-12	GHQ-12	GHQ-12	Recently	Frequency	4	0 (12)		N	1	Y	Y				X				X			2	X				X			X	X		X			X								X		7
	22	Hospital Anxiety & Depression Scale	HADS	N/A	Last week	Frequency	4	2 (14)	N (but can be mapped to EQ-5D SF-6)	N	18	Y	Y				X							1									X	X			X	X		X							X	6
	23	Life Satisfaction Checklist	LiSat-11	N/A	N/A	Satisfaction	6	0 (11)		N	1		Y	Y										0									X							X								2
	24	McGill Quality of Life Questionnaire	MQOL	N/A	Last 2 Days	Agreement	10	4 (17)	N	N	9	Y	Y	Y						X	X	X	X	4		X							X					X		X	X					X		6
	25	Multidimensional Scale of Perceived Social Support	MPSS	N/A	N/A	Agreement	7	3 (12)	N	N	2			Y										0																								0
	26	Patient Health Questionnaire-9	PHQ-9	9	Last 2 Weeks	Frequency	4	0 (9)	N	N	1	Y	Y	Y			X				X	X	X	4					X				X	X	X		X									X		6
	27	Profile of Mood States - Short Form	POMS-SF	Short Form	N/A	Severity	5	6 (37)		N	1		Y											0					X	X	X	X	X	X	X		X	X								X		10
	28	Purpose in Life Test	PIL		Present	Enthusiam Scale	5	0 (20)	N	N	1		Y											0		X							X					X		X						X		5
	29	QoL Enjoyment & Satisfaction Questionnaire Short Form	Q-LES-Q-SF	Short Form	Past week	Satisfaction	5	0 (16)		N	1	Y	Y	Y			X							1									X							X								2	X
	30	Quality of Life in Life-Threatening Illness Family Carer Version	QOLLTI-F	N/A	Past 2 days	Agreement	11	0 (16)		Y	4		Y	Y										0		X		X				X			X			X		X						X		7	X
	31	Satisfaction With Life Scale	SWLS	N/A	N/A	Agreement	3	0 (5)	N	N	2		Y											0																X								1
	32	Self-Rating Anxiety Scale	SAS	N/A	Past several days	Frequency	4	0 (20)		N	1	Y	Y							X	X	X	X	4									X	X	X		X	X										5
	33	Self-Rating Depression Scale	SDS	N/A	Past several days	Frequency	4	0 (20)		N	6	Y	Y			X					X	X	X	4								X	X	X	X		X	X		X						X		8
	34	Short Form-12	SF-12	12 V1	Varies by item	Varies by item	Varies by item	2 or 8 (12)	Y - Partly	N	3	Y	Y	Y			X			X				2									X	X				X			X							4	X
	35	Short Form-36	SF-36	36 V1	Varies by item	Varies by item	Varies by item	2 or 8 (36)	Y - Partly	N	6	Y	Y	Y			X	X		X			X	4									X	X				X			X		X					5	X
	36	Short Form-36 Version 2	SF-36 V2	36 V2	Varies by item	Varies by item	Varies by item	2 or 8 (36)	Y - Partly	N	1	Y	Y	Y			X	X		X			X	4									X	X				X			X		X					5	X
	37	Short Form-36 Mental Component Summary	SF-36 MCS	MCS	Varies by item	Varies by item	Varies by item	4 (14)	Y - Partly	N	1	Y	Y	Y			X						X	2									X	X				X										3	X
	38	Short Form-8	SF-8	8	Varies by item	Varies by item	Varies by item	0 (8)		N	1	Y	Y	Y			X			X			X	3										X														1	X
	39	State-Trait Anxiety Inventory-Y	STAI-Y1 & Y2	Y	Present and general	Severity (state), Frequency (trait)	4	2 (40)	N	N	2	Y	Y							X			X	2								X	X				X	X	X	X						X		7
	40	State-Trait Anxiety Inventory-Y1	STAI-Y1	Y1	Present	Severity	4	1 (20)	N	N	2	Y	Y							X				1									X					X	X	X						X		5
	41	State-Trait Anxiety Inventory-X	STAI-X	X	Present (state); General (trait)	Severity (state), Frequency (trait)	4	2 (40)		N	1	Y	Y							X			X	2								X	X				X	X	X	X						X		7
	42	Ways of Coping Questionnaire	WOCQ		N/A	Frequency	4	8 (66)	N	N	1	Y	Y	Y							X			1	X										X	X	X	X		X	X	X		X		X		10	X
	43	World Health Organisation Quality of Life-BREF	WHOQOL-BREF	N/A	2 weeks	Varies by item	4	4 (26)	N	N	3	Y	Y	Y		X	X			X	X		X	5					X				X	X				X	X	X						X	X	8
	44	Zarit Burden Interview	ZBI	Original	N/A	Frequency	5	0 (22)		Y	27		Y	Y										0		X	X	X							X		X	X			X	X			X	X		10	X
												33	42	28		4	17	4	5	12	13	7	21		8	10	3	5	6	1	2	10	30	21	17	4	15	31	5	21	11	4	4	3	2	22	3		16
[truncated: 6 more columns]

## Sheet: Qual Carer-QuALS
		Saved As	Author	Year	Title	DOMAIN COVERED												TOTAL	PSYCHOLOGICAL																							TOTAL	SOCIAL FUNCTIONING						TOTAL
										ACTIVITY	ACTIVITY	ACTIVITY	ACTIVITY	PHYSICAL HEALTH	PHYSICAL HEALTH	PHYSICAL HEALTH	PHYSICAL HEALTH		AUTONOMY	AUTONOMY	AUTONOMY	AUTONOMY	COGNITION	COGNITION	COGNITION	COGNITION	FEELINGS & EMOTIONS	FEELINGS & EMOTIONS	FEELINGS & EMOTIONS	FEELINGS & EMOTIONS	FEELINGS & EMOTIONS	FEELINGS & EMOTIONS	FEELINGS & EMOTIONS	FEELINGS & EMOTIONS	FEELINGS & EMOTIONS	FEELINGS & EMOTIONS	SELF IDENTITY	SELF IDENTITY	SELF IDENTITY	SELF IDENTITY	SELF IDENTITY		RELATIONSHIPS	RELATIONSHIPS	RELATIONSHIPS	RELATIONSHIPS	RELATIONSHIPS	RELATIONSHIPS
						PHYSICAL	PSYCHOLOGICAL	SOCIAL		Sexual functioning	Enjoyable or meaningful activity/roles	Self-care	Physical caring activities	Pain/discomfort	Sleep/sleep disturbances	Eating, drinking and appetite	Physical fatigue and tiredness	OVERALL PHYSICAL FUNCTIONING THEMES	Coping	Control/choice	Independence	Privacy	Concentration	Understanding	Memory	Thinking clearly and decision-making	Happiness/ sadness (depressed)	Psychological fatigue and energy	Hope/ hopelessness	Grief and anticipatory grief	Anger/ frustration	Worry, anxiety, stress, fear and calm	Safe/ vulnerable	Wellbeing & life satisfaction	Guilt	Loneliness and isolation	Role identity	Identity as a person	Treated with dignity/respect	Self-concept, confidence, and psychological self-worth	Body image	OVERALL PSYCHOLOGICAL FUNCTIONING THEMES	Social engagement	Support/ support network	Impact on others	Friends and family	Belonging/ connectedness	Intimate relationships	OVERALL SOCIAL FUNCTIONING THEMES
	1	4#	M. Sommers-Spijkerman; M. S. Kavanaugh; E. Kruitwagen-Van Reenen; A. Zwarts-Engelbert; J. M. A. Visser-Meily; A. Beelen	2023	Stigma experienced by ALS/PMA patients and their caregivers: a mixed-methods study		Y	Y										0	X								X		X					X	X	X		X	X	X		9	X	X	X	X	X	X	6
	2	8#	J. Derbyshire; J. Atkinson; Y. Dunn; J.-A. Lowe	2023	Living well: exploring experiences of carers of people with motor neurone disease attending an early-access support group	Y	Y	Y					X					1	X					X								X						X	X	X		6	X	X	X	X	X		5
	3	9#	E. Conroy; P. Kennedy; M. Heverin; O. Hardiman; M. Galvin	2023	Care, burden and self-described positive aspects of caring in amyotrophic lateral sclerosis: an exploratory, longitudinal, mixed-methods study	Y	Y	Y					X					1	X								X							X	X		X			X		6	X	X	X	X	X	X	6
	4	10#	J. A. Zauszniewski; C. J. Burant; R. J. Martin; J. S. Sweetko; E. DiFranco	2022	Caregivers' Use of Personal and Social Resourcefulness: Differences by Care Recipient Condition		Y	Y										0	X							X	X				X	X										5		X					1
	5	12#	C. Poppe; M. Verwey; T. Wangmo	2022	Walking a tightrope": A grounded theory approach to informal caregiving for amyotrophic lateral sclerosis"	Y	Y	Y			X		X					2	X			X				X	X		X	X		X			X	X	X	X		X		12	X	X	X	X	X	X	6
	6	18#	P. Kennedy; E. Conroy; M. Heverin; I. Leroi; A. Beelen; L. van den Berg; O. Hardiman; M. Galvin	2022	Burden and benefit-A mixed methods study of informal Amyotrophic Lateral Sclerosis caregivers in Ireland and the Netherlands	Y	Y	Y			X		X					2																X			X	X		X		4		X		X	X	X	4
	7	27#	J. Oh; J. A. Kim; M. S. Chu	2021	Family Caregiver Suffering in Caring for Patients with Amyotrophic Lateral Sclerosis in Korea	Y	Y	Y					X		X		X	3	X								X	X	X		X	X		X			X					8	X	X	X	X		X	5
	8	28#	M. Munan; W. Luth; S. K. Genuis; W. S. W. Johnston; E. MacIntyre	2021	Transitions in Amyotrophic Lateral Sclerosis: Patient and Caregiver Experiences	Y	Y	Y					X					1	X		X					X					X	X	X	X		X	X	X				10	X	X	X	X	X	X	6
	9	31#	E. Conroy; P. Kennedy; M. Heverin; I. Leroi; E. Mayberry; A. Beelen; T. Stavroulakis; L. H. van den Berg; C. J. McDermott; O. Hardiman; M. Galvin	2021	Informal caregivers in amyotrophic lateral sclerosis: A multi-centre, exploratory study of burden and difficulties	Y	Y	Y					X	X	X		X	4	X	X	X	X				X	X		X	X	X	X		X	X		X		X			14		X	X	X			3
	10	34#	B. Bassola; S. Cilluffo; M. Lusignani	2021	Going inside the relationship between caregiver and care-receiver with Amyotrophic Lateral Sclerosis in Italy, a Grounded Theory study	Y	Y	Y		X			X					2	X	X						X	X			X	X	X	X		X	X	X	X	X	X		14		X	X	X	X	X	5
	11	36#	M. Galvin; T. Gavin; I. Mays; M. Heverin; O. Hardiman	2020	Individual quality of life in spousal ALS patient-caregiver dyads	Y	Y	Y			X		X					2	X		X								X					X					X			5	X	X		X			3
	12	39#	K. T. Brizzi; J. F. P. Bridges; J. Yersak; C. Balas; N. Thakur; M. Galvin; O. Hardiman; C. Heatwole; J. Ravits; Z. Simmons; L. Bruijn; J. Chan; R. Bedlack; J. D. Berry	2020	Understanding the needs of people with ALS: a national survey of patients and caregivers	Y	Y	Y			X			X	X		X	4					X	X	X	X	X	X	X			X										8	X						1
	13	51#	M. Galvin; S. Carney; B. Corr; I. Mays; N. Pender; O. Hardiman	2018	Needs of informal caregivers across the caregiving course in amyotrophic lateral sclerosis: a qualitative analysis	Y	Y	Y				X	X					2	X	X						X		X	X	X		X		X	X							9		X		X	X		3
	14	52#	S. Cipolletta; G. R. Gammino; P. Francescon; A. Palmieri	2018	Mutual support groups for family caregivers of people with amyotrophic lateral sclerosis in Italy: A pilot study	Y	Y	Y		X	X	X	X		X			5	X	X		X		X		X	X		X	X	X	X	X	X			X	X	X			15		X	X	X	X	X	5
	15	55#	M. Kurien; R. E. Andrews; R. Tattersall; M. E. McAlindon; E. F. Wong; A. J. Johnston; B. Hoeroldt; K. L. Dear; D. S. Sanders	2017	Gastrostomies Preserve But Do Not Increase Quality of Life for Patients and Caregivers	Y	Y	Y			X		X					2	X		X											X		X			X					5	X		X				2
	16	62#	T. Stavroulakis; W. O. Baird; S. K. Baxter; T. Walsh; P. J. Shaw; C. J. McDermott	2016	The impact of gastrostomy in motor neurone disease: challenges and benefits from a patient and carer perspective	Y	Y	Y					X			X	X	3	X		X				X	X			X			X				X						7		X	X	X			3
	17	65#	A. Marconi; G. Gragnano; C. Lunetta; R. Gatto; V. Fabiani; A. Tagliaferri; G. Rossi; V. Sansone; F. Pagnini	2016	The experience of meditation for people with amyotrophic lateral sclerosis and their caregivers – a qualitative analysis	Y	Y	Y							X			1	X	X						X	X		X		X	X		X								8		X	X	X		X	4
	18	67#	M. Galvin; B. Corr; C. Madden; I. Mays; R. McQuillan; V. Timonen; A. Staines; O. Hardiman	2016	Caregiving in ALS - a mixed methods approach to the study of Burden	Y	Y	Y					X				X	2	X	X						X	X		X	X	X	X			X		X	X		X		12	X	X	X	X		X	5
	19	85#	J. R. Oyebode; H. J. Smith; K. Morrison	2013	The personal experience of partners of individuals with motor neuron disease	Y	Y	Y					X		X	X	X	4	X	X						X	X	X	X	X	X	X	X		X		X					12	X	X	X	X		X	5
	20	88#	S. K. Baxter; W. O. Baird; S. Thompson; S. M. Bianchi; S. J. Walters; E. Lee; S. H. Ahmedzai; A. Proctor; P. J. Shaw; C. J. McDermott	2013	The impact on the family carer of motor neurone disease and intervention with noninvasive ventilation	Y	Y	Y					X		X		X	3	X			X				X		X		X		X			X		X					8		X		X			2
	21	107#	L. Locock; S. Ziebland; C. Dumelow	2009	Biographical disruption, abruption and repair in the context of motor neurone disease	Y	Y	Y		X	X		X			X	X	5	X	X	X						X	X	X	X		X				X		X		X		11	X	X	X	X	X	X	6
	22	110#	M. T. Williams; J. P. Donnelly; T. Holmlund; M. Battaglia	2008	ALS: Family caregiver needs and quality of life		Y	Y					X			X		2	X	X		X				X	X			X												6	X	X		X			3

## Sheet: Carer-QuALS
Theme	Sub-theme	Carer-QuALS Description
Activity	Enjoyable or meaningful activity	· Change in ability to do activities appraised as enjoyable or meaningful, including sports, hobbies, health-promoting behaviours, study, or work. This includes the impact of caring/ health on the ability to do these activities.
		· Ability to take a break and seek respite from caring responsibilities.
		· Having time for yourself amidst caring responsibilities, balancing time between own needs and others.
	Physical caring activities	· Lifting, carrying, supporting transfers and mobility, repositioning, toileting, washing, use of wheelchairs and other devices (e.g., ventilatory aids and gastrostomy devices).
	Self-care	· Ability to undertake self-care activities (e.g., getting dressed, personal hygiene, washing hair, shaving, grooming, oral hygiene, toileting).
		· Self-neglect (e.g., deprioritising own physical needs to care for others).
	Sexual functioning	· Sexual function/ interest in sex & satisfaction in sex life.
Physical Health	Pain/ discomfort	· Pain (e.g., head ache, back pain), discomfort.
	Sleep/ sleep disturbances	· Sleep/ sleep issues. This could include getting to sleep, staying asleep, or sleeping at times that you did not wish to.
		· Nightmares.
	Eating, drinking and appetite	· Loss of enjoyment in eating (e.g., stomach ache, indigestion, complications of eating with care recipient).
		· Change in ability to eat with others/ eat socially. This may include eating in secret and comfort eating.
		· Change in appetite, may be accompanied by weight loss/ weight gain.
	Physical fatigue and tiredness	· Physical fatigue, lack of energy, tiredness, exhaustion and feeling worn out.
Autonomy	Coping	· Resilience/ being able to cope (e.g., with changes).
		· Coping with, adapting to, and maintaining responsibilities.
		· Wanting to 'escape' caregiving role, avoidance (e.g., of specific tasks or more generally).
		· Acceptance and/or denial. Acceptance may include of diagnosis, ALS itself, treatment, progression and changes, support offered. This may include acceptance of present circumanstances and ability to plan ahead.
		· Coping strategies (e.g., formal/ informal support, spiritual help, medication, mindfulness, being present, maintaining 'normality', space or time away from caring role).
		· Supporting others and advocacy (e.g., other informal carers of people living with ALS, family, friends).
	Control/ choice	· Control over choices to manage one’s life. This may include making decisions to please others.
		· Uncertainty and lack of control (e.g., over progression, treatment, choices of care recipient etc.).
		· Understanding and awareness of choices available.
		· Spontaneity and ability to make unwise or risky decisions.
	Independence	· Perceived independence.
		· Ability to live independently.
	Privacy	· Being able to have own space.
		· May include sense of intrusion from others (e.g. healthcare professionals, visitors, friends or family).
Cognition	Concentration	· Difficulty concentrating and inattention. Variation across time and context is expected. May be task dependent.
	Understanding	· Understanding situations and conversations, new learning and seeking information to support understanding. Variation across time and context is expected. May be task dependent.
	Memory	· Difficulty remembering (both short and/or long-term) and/or forgetfulness. Variation across time and context is expected. May be task dependent.
		· May include forgetting words, names, appointments, care routine, equipment and medications.
	Thinking clearly and decision-making	· Thinking clearly, problem solving and making decisions (e.g., including supporting decision making for care recipient). Variation across time and context is expected. May be task dependent.
		· May include sense of cognitive burden. This may be attributed to caregiving tasks (e.g. managing appointments, communicating with different healthcare professionals, families and friends and managing complex equipment such as ventilatory aids and gastrostomy devices).
Feelings and Emotions	Happiness/sadness (depressed)	· Episodes of happiness and sadness, including crying, self-harm and suicidal thoughts, thoughts of life not worth living, depression.
		· Related concepts may include mood swings, feelings of joy or emotional pain.
		· The use of the term “depressed” is sometimes considered to be related to a diagnosis of depression rather than feelings of sadness.
	Psychological fatigue and energy	· Increased motivation or surge of energy to get things done.
		· Lack of energy or motivation, psychological fatigue, apathy.
	Hope/ hopelessness	· Optimism and pessimism (e.g., about future, hope / hopelessness).
		· Hopelessness may include feelings of uncertainty and helplessness.
	Grief & anticipatory grief	· Grief and anticipatory grief. May include a sense of a succession of losses.
		· Linked to changes and mourning a future life you were expecting.
	Anger/frustration	· Anger, resentment, temper, irritability, restlessness, agitation, frustration (e.g., with care recipient, caregiving situation, context and/or health service), violence.
	Worry, anxiety, stress, fear and calm	· Worry, scared and fearful, anxiety, nervousness, panic, separation anxiety, calm, distress, and pressure.
		· Related concepts of fear (including fear of death of care recipient).
		· Feeling overwhelmed or hypervigilant (e.g., constant need to watch care recipient, 24/7 nature of caregiving role).
	Safe/ vulnerable	· Feeling safe or secure (e.g., knowing who to call in a crisis, having a contingency plan).
		· Feelings of vulnerability or lack of safety (e.g., sense of total responsibility for care and health needs of care recipient).
		· Including when relying on other people (e.g., such as health care professionals, friends, family and paid carers).
	Wellbeing & life satisfaction	· Wellbeing concepts e.g., enjoyment of life, life satisfaction, meaningful life.
	Guilt	· Guilt surrounding aspects of caring role and relationship with care recipient (e.g., guilt about wanting a break).
	Loneliness and isolation	· Feeling lonely.
		· Physical isolation (including feelings of being trapped or imprisoned).
		· Psychological/ emotional isolation (‘feeling lost’, 'different' or other, alientated, 'left out' or detached).
		· Feeling unwelcome or unwanted.
Self-identity	Role identity	· Changes in important roles (e.g., spouse to carer, being a parent or partner, at work etc.).
		· May re-evaluate roles over time.
		· Sense of purpose or duty in important role.
	Identity as a person	· Being identified and interacted with as a person.
		· Seeing a person’s identity beyond caring (not defined by caring).
		· Having to explain/justify things to others.
	Treated with dignity/ respect	· Related to how individuals felt they were perceived or treated with regards to their dignity and respect.
		· Includes experiences of perceived stigma or discrimination.
		· Can be instances of positive and/or negative treatment by others (e.g., feeling ignored, being treated as an extension of the care recipient)
		· This can include multiple people including healthcare professionals, familiar others, and strangers.
	Self-concept, confidence, and psychological self-worth	· Knowing oneself as identity changes. May include a sense of loss of own identity whilst adopting caregiving role.
		· May include a change in sense of self-confidence.
		· Psychological self-worth/worthlessness, self-esteem, self-love, self-loathing or hatred (not specific to body image).
	Body image	· Changes in body image or appearance. (E.g., due to deprioritising own health needs, lack of time for self-maintenance and/or comfort eating etc.).
		· Change or loss of comfort with own physical body, self-consciousness.
Relationships/ Social Functioning	Social engagement	· Change in social engagement, Interest in other people, interest in and opportunity, participation or socialising.
		· Social withdrawal (e.g., including reduced opportunities to participate due to caring role).
	Support/ support network	· Feeling supported, able to trust and confide in others (e.g., family, friends, peers, professional support, pets/ support dogs, etc.).
		· May include emotional support and comfort.
	Impact on others	· Perceived impact on others (e.g., friends, family, and other close relationships). This may include a positive impact (e.g., advocacy for care recipient and/ or other carers).
		· Perceived impact on work colleagues and impact of caring on work relationships.
	Friends and family	· Makes/ has or unable to make friends, impact of caring (positive or negative) on relationships, dis/satisfaction with relationships.
		· This can include gaining or losing friends and reconciliation with and hosting/ entertaining friends/ family members.
	Belonging/ connectedness	· Feelings of belonging and acceptance.
		· Feeling understood.
		· Feeling included/ excluded.
	Intimate relationships	· Feeling intimacy with partner(s). This includes a change or loss of physical intimacy and/or emotional intimacy.
		· Emotional intimacy may include feelings of empathy, connection and shared suffering.
		· This can include masking emotions to protect partner.
